# Supplementary material for: Integrative transcriptome and chromatin landscape analysis reveals distinct epigenetic regulations in human memory B cells
Source: Nat Commun. 2020 Oct 28;11:5435. doi: 10.1038/s41467-020-19242-6 (PMC7595102; doi:10.1038/s41467-020-19242-6)
Supplement: Supplementary file 3 — Source Data [file 41467_2020_19242_MOESM3_ESM.xlsx]

## Sheet: Figure 2
Fig. 2 Expressed Ig VH, D and JH repertoire in human CD27–IgD+, CD27+IgD+, CD27+IgG+ and CD27+IgA+B cells.
a,b. Ig VH segment gene expression in B cells
		Subject B						Subject C						Subject G
		CD27–IgD⁺	CD27⁺IgD⁺	CD27⁺IgG⁺	CD27⁺IgA⁺			CD27–IgD⁺	CD27⁺IgD⁺	CD27⁺IgG⁺	CD27⁺IgA⁺			CD27–IgD⁺	CD27⁺IgD⁺	CD27⁺IgG⁺	CD27⁺IgA⁺
	IGHV1-2	186.147	103.728	16.0357	21.3237		IGHV1-2	205.849	73.3036	17.9743	27.7046		IGHV1-2	315.396	59.8426	24.176	33.1343
	IGHV1-3	107.573	91.1899	6.41427	10.6619		IGHV1-3	62.311	39.7429	5.3923	14.4064		IGHV1-3	156.147	46.2934	9.67039	12.4254
	IGHV1-8	217.016	121.966	24.588	22.3899		IGHV1-8	253.695	116.579	18.8731	26.5964		IGHV1-8	307.123	72.2628	19.3408	37.2761
	IGHV1-18	291.849	200.618	38.4856	46.9122		IGHV1-18	218.089	140.425	17.0756	63.1664		IGHV1-18	409.498	82.4248	45.4508	52.8079
	IGHV1-24	128.152	75.2317	17.1047	7.4633		IGHV1-24	90.1285	13.2476	7.18974	8.86547		IGHV1-24	100.306	7.90375	7.73631	10.3545
	IGHV1-45	8.41873	3.41962	1.06904	3.19856		IGHV1-45	2.22539	1.76635	1.79743	0		IGHV1-45	6.20451	0	0	1.03545
	IGHV1-46	146.86	74.0918	21.3809	15.9928		IGHV1-46	92.3539	47.6915	19.7718	28.8128		IGHV1-46	173.726	31.615	11.6045	34.1698
	IGHV1-58	17.7729	5.69937	3.20713	0		IGHV1-58	30.0428	13.2476	3.59487	0		IGHV1-58	37.2271	9.03285	2.90112	6.21269
	IGHV1-69	0	0	0	0		IGHV1-69	0	0	0	0		IGHV1-69	0	0	0	0
	IGHV1-69D	0	0	0	0		IGHV1-69D	0	0	0	0		IGHV1-69D	0	0	0	0
	IGHV1-69-2	0	0	0	0		IGHV1-69-2	0	0	0	0		IGHV1-69-2	0	0	0	0
	IGHV2-5	151.537	115.127	20.3119	29.8532		IGHV2-5	149.101	134.243	35.9487	58.7337		IGHV2-5	140.636	107.265	18.3737	48.6661
	IGHV2-26	51.4478	25.0772	4.27618	4.26474		IGHV2-26	54.5222	6.18223	8.98717	5.54092		IGHV2-26	24.818	3.38732	0	1.03545
	IGHV2-70	66.4144	41.0354	14.9666	8.52949		IGHV2-70	72.3253	56.5233	18.8731	15.5146		IGHV2-70	99.2721	22.5821	13.5385	31.0635
	IGHV2-70D	0	0	0	0		IGHV2-70D	0	0	0	0		IGHV2-70D	0	0	0	0
	IGHV3-7	131.893	126.526	22.4499	39.4489		IGHV3-7	149.101	290.565	25.1641	76.4646		IGHV3-7	143.738	193.077	19.3408	44.5243
	IGHV3-9	117.862	100.309	20.3119	29.8532		IGHV3-9	201.398	171.336	32.3538	34.3537		IGHV3-9	405.361	108.394	42.5497	73.5168
	IGHV3-11	128.152	64.9728	13.8976	35.1841		IGHV3-11	191.384	96.2662	22.4679	36.57		IGHV3-11	200.612	72.2628	13.5385	49.7015
	IGHV3-13	52.3832	17.0981	8.55236	5.33093		IGHV3-13	36.719	37.9766	2.69615	7.75728		IGHV3-13	50.6702	20.3239	6.76927	14.4963
	IGHV3-15	123.475	111.708	20.3119	25.5885		IGHV3-15	132.411	134.243	20.6705	53.1928		IGHV3-15	97.204	97.1032	4.83519	19.6735
	IGHV3-20	18.7083	6.83924	4.27618	6.39711		IGHV3-20	17.8032	21.1962	3.59487	13.2982		IGHV3-20	15.5113	13.5493	0	7.24814
	IGHV3-21	13.0958	5.69937	9.6214	5.33093		IGHV3-21	3.33809	7.06541	0.898717	0		IGHV3-21	8.27268	4.51643	4.83519	3.10635
	IGHV3-23	591.182	382.997	84.4546	127.942		IGHV3-23	558.574	574.948	64.7076	138.523		IGHV3-23	915.165	514.873	69.6268	169.814
	IGHV3-23D	0	0	0	0		IGHV3-23D	0	0	0	0		IGHV3-23D	0	0	0	0
	IGHV3-30	212.339	158.442	19.2428	20.2575		IGHV3-30	309.33	193.416	55.7205	50.9764		IGHV3-30	350.555	128.718	17.4067	40.3825
	IGHV3-33	95.4123	58.1335	10.6904	8.52949		IGHV3-33	96.8047	55.6401	7.18974	9.97365		IGHV3-33	113.749	35.0023	4.83519	13.4608
	IGHV3-43	43.9645	36.476	4.27618	12.7942		IGHV3-43	66.7618	20.313	8.08845	13.2982		IGHV3-43	23.784	7.90375	2.90112	13.4608
	IGHV3-43D	0	0	0	0		IGHV3-43D	0	0	0	0		IGHV3-43D	0	0	0	0
	IGHV3-48	98.2185	82.0709	26.7261	27.7208		IGHV3-48	66.7618	75.07	6.29102	34.3537		IGHV3-48	92.0336	74.521	7.73631	16.5672
	IGHV3-49	81.381	54.7139	7.48331	23.4561		IGHV3-49	36.719	29.1448	10.7846	8.86547		IGHV3-49	85.829	73.3919	13.5385	19.6735
	IGHV3-53	61.7373	33.0563	2.13809	6.39711		IGHV3-53	57.8603	45.042	5.3923	11.0818		IGHV3-53	141.67	63.23	4.83519	16.5672
	IGHV3-62	0	0	0	0		IGHV3-62	0	0	0	0		IGHV3-62	0	0	0	0
	IGHV3-64	57.0603	51.2943	6.41427	9.59567		IGHV3-64	31.1555	35.327	2.69615	8.86547		IGHV3-64	53.7724	19.1948	2.90112	1.03545
	IGHV3-64D	0	0	0	0		IGHV3-64D	0	0	0	0		IGHV3-64D	0	0	0	0
	IGHV3-66	4.67707	3.41962	0	0		IGHV3-66	3.33809	0	0	0		IGHV3-66	4.13634	2.25821	0	0
	IGHV3-72	14.0312	25.0772	3.20713	6.39711		IGHV3-72	11.127	31.7943	4.49359	7.75728		IGHV3-72	8.27268	40.6478	3.86815	18.6381
	IGHV3-73	36.4812	22.7975	3.20713	12.7942		IGHV3-73	18.9159	33.5607	7.18974	4.43273		IGHV3-73	68.2496	51.9389	2.90112	11.3899
	IGHV3-74	39.2874	62.693	22.4499	27.7208		IGHV3-74	26.7047	121.878	10.7846	21.0555		IGHV3-74	40.3293	111.782	5.80223	24.8508
	IGHV4-4	114.121	39.8956	9.6214	33.0518		IGHV4-4	54.5222	58.2896	10.7846	17.7309		IGHV4-4	23.784	6.77464	0.967039	3.10635
	IGHV4-28	17.7729	12.5386	6.41427	8.52949		IGHV4-28	20.0286	11.4813	8.08845	4.43273		IGHV4-28	14.4772	10.162	0	2.0709
	IGHV4-31	214.21	151.603	51.3142	52.2431		IGHV4-31	314.893	139.542	44.9359	79.7892		IGHV4-31	209.919	48.5516	12.5715	22.7799
	IGHV4-34	581.828	514.083	67.3498	53.3093		IGHV4-34	211.412	224.327	23.3666	15.5146		IGHV4-34	619.417	88.0703	52.2201	37.2761
	IGHV4-39	334.878	188.079	49.1761	61.8388		IGHV4-39	223.652	151.023	33.2525	57.6255		IGHV4-39	290.578	97.1032	25.143	32.0989
	IGHV4-59	43.0291	25.0772	3.20713	10.6619		IGHV4-59	25.592	7.94858	2.69615	0		IGHV4-59	59.9769	19.1948	8.70335	3.10635
	IGHV4-61	12.1604	3.41962	1.06904	1.06619		IGHV4-61	2.22539	0	0	0		IGHV4-61	11.3749	1.12911	4.83519	5.17724
	IGHV5-10	0	0	0	0		IGHV5-10	0	0	0	0		IGHV5-10	0	0	0	0
	IGHV5-51	365.747	263.311	56.6594	77.8316		IGHV5-51	279.287	355.92	25.1641	82.0056		IGHV5-51	450.861	302.601	61.8905	136.679
	IGHV6-1	90.7352	70.6722	20.3119	34.1179		IGHV6-1	60.0857	101.565	10.7846	17.7309		IGHV6-1	50.6702	79.0375	3.86815	18.6381
	IGHV7-4-1	9.35414	1.13987	2.13809	3.19856		IGHV7-4-1	1.1127	0	0	0		IGHV7-4-1	20.6817	1.12911	0	1.03545
c,d. Ig D segment gene expression in B cells
		Subject B						Subject C						Subject G
		CD27–IgD⁺	CD27⁺IgD⁺	CD27⁺IgG⁺	CD27⁺IgA⁺			CD27–IgD⁺	CD27⁺IgD⁺	CD27⁺IgG⁺	CD27⁺IgA⁺			CD27–IgD⁺	CD27⁺IgD⁺	CD27⁺IgG⁺	CD27⁺IgA⁺
	IGHD1-1	0	5.69937	6.41427	7.4633		IGHD1-1	4.45079	0	3.59487	4.43273		IGHD1-1	0	0	0	0
	IGHD1-14	0	4.55949	3.20713	6.39711		IGHD1-14	3.33809	2.64953	0	1.10818		IGHD1-14	0	0	0.967039	0
	IGHD1-20	0	2.27975	1.06904	1.06619		IGHD1-20	4.45079	17.6635	0	1.10818		IGHD1-20	3.10225	0	0	0
	IGHD1-26	0	0	0	0		IGHD1-26	2.22539	0	1.79743	0		IGHD1-26	3.10225	1.12911	8.70335	0
	IGHD1-7	0	5.69937	6.41427	2.13237		IGHD1-7	2.22539	2.64953	8.98717	0		IGHD1-7	0	0	0	0
	IGHD2-15	1.87083	4.55949	6.41427	5.33093		IGHD2-15	2.22539	1.76635	2.69615	0		IGHD2-15	2.06817	1.12911	0	0
	IGHD2-2	3.74166	7.97911	18.1738	17.059		IGHD2-2	6.67618	0	2.69615	15.5146		IGHD2-2	5.17042	0	1.93408	0
	IGHD2-21	0	1.13987	0	0		IGHD2-21	0	3.5327	1.79743	0		IGHD2-21	1.03408	0	0.967039	1.03545
	IGHD2-8	2.80624	2.27975	8.55236	5.33093		IGHD2-8	3.33809	6.18223	1.79743	1.10818		IGHD2-8	1.03408	1.12911	0	0
	IGHD3-10	6.5479	9.11899	4.27618	4.26474		IGHD3-10	3.33809	0	1.79743	0		IGHD3-10	3.10225	0	0	3.10635
	IGHD3-16	0	0	3.20713	6.39711		IGHD3-16	2.22539	6.18223	2.69615	3.32455		IGHD3-16	1.03408	2.25821	0	1.03545
	IGHD3-22	0	0	0	0		IGHD3-22	3.33809	3.5327	0	0		IGHD3-22	10.3408	5.64553	10.6374	5.17724
	IGHD3-3	16.8375	15.9582	4.27618	13.8604		IGHD3-3	22.2539	0.883176	3.59487	8.86547		IGHD3-3	14.4772	9.03285	2.90112	1.03545
	IGHD3-9	17.7729	18.238	5.34522	7.4633		IGHD3-9	17.8032	3.5327	4.49359	14.4064		IGHD3-9	10.3408	5.64553	7.73631	4.14179
	IGHD4-11	0.935414	2.27975	6.41427	4.26474		IGHD4-11	3.33809	0	5.3923	0		IGHD4-11	0	0	3.86815	2.0709
	IGHD4-17	3.74166	2.27975	1.06904	1.06619		IGHD4-17	0	0	1.79743	0		IGHD4-17	0	2.25821	0.967039	0
	IGHD4-23	0.935414	0	0	0		IGHD4-23	5.56349	4.41588	1.79743	1.10818		IGHD4-23	2.06817	2.25821	2.90112	0
	IGHD4-4	0	6.83924	5.34522	4.26474		IGHD4-4	2.22539	0	3.59487	5.54092		IGHD4-4	0	0	0	0
	IGHD5-12	0	7.97911	6.41427	6.39711		IGHD5-12	6.67618	7.94858	5.3923	0		IGHD5-12	0	0	0	0
	IGHD5-18	0	0	0	0		IGHD5-18	0	0	0	0		IGHD5-18	0	0	0	0
	IGHD5-24	0	0	0	0		IGHD5-24	1.1127	2.64953	0	0		IGHD5-24	0	0	0	0
	IGHD5-5	0	0	0	0		IGHD5-5	0	0	0	0		IGHD5-5	0	0	0	0
	IGHD6-13	0	6.83924	0	3.19856		IGHD6-13	0	0	0	0		IGHD6-13	2.06817	1.12911	0	3.10635
	IGHD6-19	0	0	1.06904	0		IGHD6-19	3.33809	1.76635	3.59487	0		IGHD6-19	2.06817	3.38732	0.967039	0
	IGHD6-25	0	0	0	0		IGHD6-25	3.33809	5.29906	5.3923	0		IGHD6-25	14.4772	14.6784	6.76927	10.3545
	IGHD6-6	0.935414	11.3987	9.6214	8.52949		IGHD6-6	1.1127	2.64953	5.3923	5.54092		IGHD6-6	2.06817	1.12911	0	0
	IGHD7-27	0	0	0	0		IGHD7-27	0	0	0	0		IGHD7-27	5.17042	1.12911	0	0
e,f. Ig JH segment gene expression in B cells
		Subject B						Subject C						Subject G
		CD27–IgD⁺	CD27⁺IgD⁺	CD27⁺IgG⁺	CD27⁺IgA⁺			CD27–IgD⁺	CD27⁺IgD⁺	CD27⁺IgG⁺	CD27⁺IgA⁺			CD27–IgD⁺	CD27⁺IgD⁺	CD27⁺IgG⁺	CD27⁺IgA⁺
	IGHJ1	1.87083	2.27975	0	0		IGHJ1	1.1127	2.64953	0.898717	0		IGHJ1	5.17042	4.51643	2.90112	3.10635
	IGHJ2	3.74166	1.13987	0	1.06619		IGHJ2	1.1127	4.41588	0	0		IGHJ2	3.10225	4.51643	0	5.17724
	IGHJ3	17.7729	18.238	16.0357	11.728		IGHJ3	16.6905	6.18223	14.3795	4.43273		IGHJ3	49.6361	18.0657	9.67039	13.4608
	IGHJ4	65.479	41.0354	20.3119	26.6546		IGHJ4	15.5778	15.014	20.6705	31.0291		IGHJ4	80.6586	35.0023	52.2201	47.6306
	IGHJ5	146.86	75.2317	63.0737	72.5006		IGHJ5	24.4793	32.6775	36.8474	29.9209		IGHJ5	134.431	56.4553	83.1653	103.545
	IGHJ6	332.072	253.052	208.464	188.715		IGHJ6	46.7333	43.2756	35.9487	26.5964		IGHJ6	116.852	55.3262	57.0553	86.9777

## Sheet: Figure 3
Fig. 3 CDR3 lengths and somatic point-mutations in recombined Ig VHDJH gene segments of human MBCs.
a. Percentage of total sequences at a given CDR3 length in human CD27–IgD+, CD27+IgD+, CD27+IgG+ and CD27+IgA+B cells.																			b. Per transcript frequency of Somatic point-mutations in recombined Ig VHDJH transcripts in human CD27–IgD+, CD27+IgD+, CD27+IgG+ and CD27+IgA+B cells.
	CDR3 length (aa)	CD27–IgD⁺	CD27⁺IgD⁺	CD27⁺IgG⁺	CD27⁺IgA⁺
	5	0.000775993	0.00123487	0.00100077	0.000766337																Per Transcript Mutation frequency(Box Plots; left panel)
	6	0.00344465	0.00379495	0.0011185	0.0019739																Subject B						Subject C						Subject G								Average Mutation Frequency (Histogram; right panel)
	7	0.00327431	0.00484911	0.000529817	0.00390135																CD27–IgD⁺	CD27⁺IgD⁺	CD27⁺IgG⁺	CD27⁺IgA⁺			CD27–IgD⁺	CD27⁺IgD⁺	CD27⁺IgG⁺	CD27⁺IgA⁺			CD27–IgD⁺	CD27⁺IgD⁺	CD27⁺IgG⁺	CD27⁺IgA⁺					CD27-IgD+	CD27+IgD+	CD27+IgG+	CD27+IgA+
	8	0.00820471	0.00975845	0.00447401	0.0065487																0	0	0	0			0	0	0	0			0	0	0.001175	0				Subject B	0	0.0192272	0.0434065	0.0471413
	9	0.019627	0.0278296	0.0220757	0.0204589																0	0	0	0			0	0	0	0			0	0	0.0043	0				Subject C	0.000935402	0.0316882	0.064781	0.0456231
	10	0.0295256	0.0406	0.0279037	0.0388045																0	0	0	0			0	0	0	0			0	0	0.007425	0				Subject G	0.00500269	0.0432247	0.06167	0.0323893
	11	0.0501367	0.058626	0.0508624	0.0648135																0	0	0	0			0	0	0	0			0	0	0.01055	0				Average	0.00197936	0.03138	0.0566192	0.0417179
	12	0.0680792	0.0858834	0.100665	0.0857368																0	0	0	0			0	0	0	0			0	0	0.01055	0
	13	0.0896462	0.126649	0.0706423	0.107264																0	0	0	0			0	0	0	0.001115			0	0	0.01055	0
	14	0.101977	0.137055	0.106493	0.122614																0	0	0	0			0	0	0.02924	0.001115			0	0	0.01055	0
	15	0.0969045	0.11031	0.127274	0.122057																0	0	0	0			0	0	0.02924	0.007365			0	0	0.01055	0
	16	0.101012	0.100536	0.145641	0.116994																0	0	0	0			0	0	0.044865	0.007365			0	0	0.01055	0
	17	0.0883402	0.082751	0.108848	0.0862245																0	0	0	0			0	0	0.044865	0.01049			0	0	0.01055	0
	18	0.0752335	0.0665623	0.0603403	0.0670429																0	0	0	0			0	0	0.044865	0.01049			0	0	0.01055	0
	19	0.0677669	0.0446509	0.0508036	0.0504621																0	0	0	0			0	0	0.044865	0.01049			0	0	0.01055	0
	20	0.0591458	0.0415939	0.0405604	0.0431935																0	0	0	0			0	0	0.04799	0.013615			0	0	0.013675	0
	21	0.0471274	0.0250587	0.0224289	0.0236636																0	0	0	0			0	0	0.04799	0.013615			0	0	0.013675	0
	22	0.031475	0.0141106	0.0257844	0.017649																0	0	0	0			0	0	0.04799	0.013615			0	0	0.013675	0
	23	0.0217184	0.00765014	0.0052393	0.00729181																0	0	0	0			0	0	0.06049	0.013615			0	0	0.013675	0
	24	0.0156334	0.00569243	0.010302	0.00719892																0	0	0	0			0	0	0.06049	0.013615			0	0	0.013675	0
	25	0.0086211	0.00195771	0.00129511	0.0015559																0	0	0	0			0	0	0.06049	0.013615			0	0	0.013675	0
	26	0.00494932	0.000256009	0.000235474	0.00178812																0	0	0	0			0	0	0.06049	0.013615			0	0	0.013675	0
	27	0.00373802	0.00106921	0.00253135	0.00120756																0	0	0	0			0	0	0.06049	0.013615			0	0	0.013675	0
																					0	0	0	0			0	0	0.06049	0.013615			0	0	0.013675	0
																					0	0	0	0			0	0	0.06674	0.01674			0	0	0.013675	0
																					0	0	0	0			0	0	0.069865	0.01674			0	0	0.013675	0
c. Frequency of silent and replacement mutations in recombined Ig VHDJH transcripts in human CD27–IgD+, CD27+IgD+, CD27+IgG+ and CD27+IgA+B cells.																					0	0	0	0			0	0	0.07299	0.01674			0	0	0.013675	0
																					0	0	0	0			0	0	0.07299	0.01674			0	0	0.013675	0
	Subject B					Subject C					Subject G										0	0	0	0			0	0	0.07924	0.01674			0	0	0.013675	0
	CD27–IgD⁺	CD27⁺IgD⁺	CD27⁺IgG⁺	CD27⁺IgA⁺		CD27–IgD⁺	CD27⁺IgD⁺	CD27⁺IgG⁺	CD27⁺IgA⁺		CD27–IgD⁺	CD27⁺IgD⁺	CD27⁺IgG⁺	CD27⁺IgA⁺							0	0	0	0			0	0	0.07924	0.01674			0	0	0.013675	0
	silent					silent					silent										0	0	0	0			0	0	0.07924	0.01674			0	0	0.013675	0
FR1	0.000423752	0.000899974	0.00194278	0.00189914	FR1	5.66207e-05	0.00122495	0.00416756	0.00181192	FR1	0.000466667	0.00151893	0.00125595	0.00141961							0	0	0	0			0	0	0.07924	0.01674			0	0	0.013675	0
CDR1	0.000169741	0.000450396	0.00118412	0.00105463	CDR1	1.67166e-05	0.00104719	0.000147524	0.00107665	CDR1	0.000120833	0.000742883	0.000352135	0.000758092							0	0	0	0			0	0	0.07924	0.019865			0	0	0.013675	0
FR2	0.000212326	0.000690906	0.00170934	0.00157796	FR2	3.39724e-05	0.00126697	0.00571656	0.00174627	FR2	0.000152778	0.00216895	0.00526442	0.0012313							0	0	0	0			0	0	0.07924	0.019865			0	0	0.013675	0
CDR2	9.89654e-05	0.00043447	0.00101469	0.000940475	CDR2	1.61774e-05	0.000681964	0.000442573	0.00112917	CDR2	3.47222e-05	0.000795947	0.00160222	0.000642206							0	0	0	0			0	0	0.07924	0.019865			0	0	0.013675	0
FR3	0.000918578	0.00280732	0.00601094	0.00594037	FR3	0.000145596	0.00347123	0.00811383	0.0051469	FR3	0.000577778	0.00583031	0.00713661	0.00415744							0	0	0	0			0	0	0.07924	0.019865			0	0	0.013675	0
	non-silent					non-silent					non-silent										0	0	0	0			0	0	0.07924	0.019865			0	0	0.013675	0
FR1	0.00147158	0.00306498	0.00557043	0.00492906	FR1	0.000127262	0.00601486	0.00501582	0.00590844	FR1	0.00121528	0.00803243	0.00423736	0.0050797							0	0	0	0			0	0	0.07924	0.019865			0	0	0.013675	0
CDR1	0.000566202	0.00200493	0.0052278	0.004965	CDR1	4.31396e-05	0.00266645	0.0085564	0.00425407	CDR1	0.000422222	0.00277918	0.00445451	0.00350557							0	0	0	0			0	0	0.07924	0.019865			0	0	0.013675	0
FR2	0.000650472	0.00183752	0.0038272	0.00339325	FR2	0.000204913	0.00202973	0.00453637	0.00386018	FR2	0.000620833	0.00522008	0.0174248	0.00249156							0	0	0	0			0	0	0.07924	0.019865			0	0	0.013675	0
CDR2	0.000386265	0.00201351	0.00484188	0.00491886	CDR2	3.66687e-05	0.00324175	0.00634354	0.00598722	CDR2	0.000255556	0.00349553	0.00855689	0.00353937							0	0	0	0			0	0	0.07924	0.019865			0	0	0.013675	0
FR3	0.000819913	0.00466811	0.011235	0.0113207	FR3	0.000166087	0.00947315	0.0216861	0.0134975	FR3	0.000959722	0.0115744	0.00993609	0.00904399							0	0	0	0			0	0	0.07924	0.019865			0	0	0.013675	0
																					0	0	0	0			0	0	0.07924	0.019865			0	0	0.013675	0
																					0	0	0	0			0	0	0.07924	0.019865			0	0	0.013675	0
																					0	0	0	0			0	0	0.07924	0.02299			0	0	0.013675	0
																					0	0	0	0			0	0	0.07924	0.02299			0	0	0.013675	0
																					0	0	0	0			0	0	0.07924	0.02299			0	0	0.013675	0
																					0	0	0.001115	0			0	0	0.07924	0.02299			0	0	0.013675	0
																					0	0	0.001115	0			0	0	0.07924	0.02299			0	0	0.013675	0
																					0	0	0.001115	0			0	0	0.07924	0.02299			0	0	0.013675	0
																					0	0	0.001115	0			0	0	0.07924	0.02299			0	0	0.013675	0
																					0	0	0.001115	0			0	0	0.07924	0.02299			0	0	0.013675	0
																					0	0	0.001115	0			0	0	0.07924	0.02299			0	0	0.013675	0
																					0	0	0.001115	0			0	0	0.07924	0.02299			0	0	0.013675	0
																					0	0	0.001115	0			0	0	0.07924	0.02299			0	0	0.013675	0
																					0	0	0.001115	0			0	0	0.07924	0.026115			0	0	0.013675	0
																					0	0	0.001115	0			0	0	0.07924	0.026115			0	0	0.013675	0
																					0	0	0.001115	0			0	0	0.07924	0.026115			0	0	0.013675	0
																					0	0	0.001115	0			0	0	0.07924	0.02924			0	0	0.013675	0
																					0	0	0.001115	0			0	0	0.07924	0.02924			0	0	0.013675	0
																					0	0	0.001115	0			0	0	0.07924	0.02924			0	0	0.013675	0
																					0	0	0.001115	0			0	0	0.07924	0.02924			0	0	0.013675	0
																					0	0	0.001115	0			0	0	0.082365	0.02924			0	0	0.0168	0
																					0	0	0.001115	0			0	0	0.082365	0.02924			0	0	0.0168	0
																					0	0	0.001115	0			0	0	0.082365	0.02924			0	0	0.0168	0
																					0	0	0.00424	0			0	0.001115	0.082365	0.02924			0	0	0.0168	0
																					0	0	0.00424	0			0	0.001115	0.082365	0.032365			0	0	0.0168	0
																					0	0	0.00424	0			0	0.001115	0.082365	0.032365			0	0	0.0168	0
																					0	0	0.00424	0			0	0.001115	0.08549	0.032365			0	0	0.0168	0
																					0	0	0.00424	0			0	0.001115	0.088615	0.032365			0	0	0.0168	0
																					0	0	0.00424	0			0	0.001115		0.032365			0	0	0.0168	0
																					0	0	0.00424	0			0	0.001115		0.032365			0	0	0.0168	0
																					0	0	0.00424	0			0	0.001115		0.032365			0	0	0.019925	0
																					0	0	0.00424	0			0	0.001115		0.03549			0	0	0.02305	0
																					0	0	0.00424	0			0	0.001115		0.03549			0	0	0.02305	0
																					0	0	0.00424	0			0	0.001115		0.03549			0	0	0.02305	0
																					0	0	0.00424	0			0	0.001115		0.03549			0	0	0.02305	0
																					0	0	0.007365	0			0	0.001115		0.03549			0	0.001175	0.026175	0
																					0	0	0.007365	0			0	0.00424		0.038615			0	0.001175	0.026175	0
																					0	0	0.007365	0			0	0.00424		0.038615			0	0.001175	0.0293	0
																					0	0	0.007365	0			0	0.00424		0.038615			0	0.001175	0.0293	0
																					0	0	0.007365	0			0	0.00424		0.038615			0	0.001175	0.032425	0
																					0	0	0.007365	0			0	0.00424		0.038615			0	0.001175	0.032425	0
																					0	0	0.007365	0			0	0.00424		0.04174			0	0.001175	0.032425	0
																					0	0	0.007365	0			0	0.00424		0.04174			0	0.001175	0.032425	0
																					0	0	0.007365	0			0	0.00424		0.04174			0	0.001175	0.03555	0
																					0	0	0.007365	0			0	0.00424		0.04174			0	0.001175	0.03555	0
																					0	0	0.007365	0			0	0.00424		0.04174			0	0.001175	0.03555	0
																					0	0	0.007365	0			0	0.00424		0.04174			0	0.001175	0.03555	0
																					0	0	0.007365	0			0	0.00424		0.04174			0	0.0043	0.03555	0
																					0	0	0.007365	0			0	0.00424		0.044865			0	0.0043	0.03555	0
																					0	0	0.007365	0			0	0.00424		0.044865			0	0.0043	0.038675	0
																					0	0	0.007365	0			0	0.00424		0.044865			0	0.0043	0.038675	0
																					0	0	0.007365	0			0	0.007365		0.044865			0	0.0043	0.038675	0
																					0	0	0.007365	0			0	0.007365		0.044865			0	0.0043	0.038675	0
																					0	0	0.007365	0			0	0.007365		0.04799			0	0.0043	0.038675	0
																					0	0	0.007365	0			0	0.007365		0.04799			0	0.0043	0.0418	0
																					0	0	0.007365	0			0	0.007365		0.04799			0	0.0043	0.0418	0
																					0	0	0.007365	0			0	0.007365		0.04799			0	0.0043	0.0418	0
																					0	0	0.007365	0			0	0.007365		0.04799			0	0.0043	0.0418	0
																					0	0	0.007365	0			0	0.007365		0.04799			0	0.0043	0.0418	0
																					0	0	0.007365	0			0	0.007365		0.04799			0	0.0043	0.0418	0
																					0	0	0.007365	0			0	0.007365		0.04799			0	0.0043	0.0418	0
																					0	0	0.007365	0			0	0.007365		0.04799			0	0.0043	0.044925	0.001175
																					0	0	0.007365	0			0	0.007365		0.04799			0	0.0043	0.044925	0.001175
																					0	0	0.007365	0			0	0.01049		0.051115			0	0.0043	0.04805	0.001175
																					0	0	0.01049	0			0	0.01049		0.051115			0	0.0043	0.04805	0.001175
																					0	0	0.01049	0			0	0.01049		0.051115			0	0.0043	0.04805	0.001175
																					0	0	0.01049	0			0	0.01049		0.051115			0	0.0043	0.051175	0.001175
																					0	0	0.01049	0			0	0.01049		0.05424			0	0.0043	0.051175	0.001175
																					0	0	0.01049	0			0	0.01049		0.05424			0	0.0043	0.051175	0.001175
																					0	0	0.01049	0			0	0.01049		0.05424			0	0.007425	0.051175	0.0043
																					0	0	0.01049	0			0	0.01049		0.05424			0	0.007425	0.051175	0.0043
																					0	0	0.01049	0			0	0.01049		0.05424			0	0.007425	0.051175	0.0043
																					0	0	0.01049	0			0	0.01049		0.05424			0	0.007425	0.051175	0.0043
																					0	0	0.01049	0			0	0.01049		0.05424			0	0.007425	0.0543	0.0043
																					0	0	0.01049	0			0	0.01049		0.05424			0	0.007425	0.0543	0.0043
																					0	0	0.01049	0			0	0.01049		0.057365			0	0.007425	0.0543	0.0043
																					0	0	0.01049	0			0	0.01049		0.057365			0	0.007425	0.0543	0.0043
																					0	0	0.01049	0			0	0.01049		0.057365			0	0.007425	0.0543	0.0043
																					0	0	0.01049	0			0	0.013615		0.06049			0	0.007425	0.0543	0.0043
																					0	0	0.01049	0			0	0.013615		0.06049			0	0.007425	0.06055	0.0043
																					0	0	0.01049	0			0	0.013615		0.06049			0	0.007425	0.06055	0.0043
																					0	0	0.01049	0			0	0.013615		0.06049			0	0.007425	0.06055	0.0043
																					0	0	0.01049	0			0	0.013615		0.06049			0	0.007425	0.06055	0.0043
																					0	0	0.01049	0			0	0.013615		0.063615			0	0.007425	0.06055	0.007425
																					0	0	0.01049	0			0	0.013615		0.063615			0	0.007425	0.06055	0.007425
																					0	0	0.01049	0			0	0.013615		0.063615			0	0.007425	0.06055	0.007425
																					0	0	0.01049	0			0	0.013615		0.063615			0	0.007425	0.06055	0.007425
																					0	0	0.01049	0			0	0.013615		0.063615			0	0.007425	0.06055	0.007425
																					0	0	0.01049	0			0	0.013615		0.063615			0	0.007425	0.06055	0.007425
																					0	0	0.01049	0			0	0.013615		0.06674			0	0.01055	0.06055	0.01055
																					0	0	0.01049	0			0	0.013615		0.06674			0	0.01055	0.063675	0.01055
																					0	0	0.01049	0			0	0.013615		0.06674			0	0.01055	0.063675	0.01055
																					0	0	0.01049	0			0	0.013615		0.06674			0	0.01055	0.063675	0.01055
																					0	0	0.01049	0			0	0.013615		0.06674			0	0.01055	0.063675	0.01055
																					0	0	0.01049	0			0	0.013615		0.06674			0	0.01055	0.063675	0.01055
																					0	0	0.01049	0			0	0.013615		0.06674			0	0.01055	0.0668	0.01055
																					0	0	0.013615	0			0	0.013615		0.06674			0	0.01055	0.0668	0.01055
																					0	0	0.013615	0			0	0.013615		0.069865			0	0.01055	0.0668	0.01055
																					0	0	0.013615	0			0	0.013615		0.069865			0	0.01055	0.0668	0.01055
																					0	0	0.013615	0			0	0.013615		0.069865			0	0.01055	0.0668	0.01055
																					0	0	0.013615	0			0	0.013615		0.069865			0	0.013675	0.0668	0.01055
																					0	0	0.013615	0			0	0.013615		0.07299			0	0.013675	0.0668	0.01055
																					0	0	0.013615	0			0	0.013615		0.076115			0	0.013675	0.0668	0.01055
																					0	0	0.013615	0			0	0.013615		0.076115			0	0.013675	0.0668	0.01055
																					0	0	0.013615	0			0	0.013615		0.076115			0	0.013675	0.0668	0.01055
																					0	0	0.013615	0			0	0.013615		0.07924			0	0.013675	0.0668	0.01055
																					0	0	0.013615	0			0	0.013615		0.07924			0	0.013675	0.0668	0.01055
																					0	0	0.013615	0			0	0.013615		0.082365			0	0.013675	0.0668	0.01055
																					0	0	0.013615	0			0	0.01674		0.082365			0	0.013675	0.0668	0.01055
																					0	0	0.013615	0			0	0.01674		0.082365			0	0.013675	0.0668	0.01055
																					0	0	0.013615	0			0	0.01674		0.08549			0	0.013675	0.0668	0.01055
																					0	0	0.013615	0			0	0.01674		0.08549			0	0.013675	0.0668	0.01055
																					0	0	0.013615	0			0	0.01674		0.08549			0	0.013675	0.0668	0.01055
																					0	0	0.013615	0			0	0.01674		0.08549			0	0.013675	0.0668	0.01055
																					0	0	0.013615	0			0	0.01674		0.08549			0	0.013675	0.0668	0.01055
																					0	0	0.013615	0			0	0.01674		0.088615			0	0.0168	0.0668	0.01055
																					0	0	0.013615	0			0	0.01674		0.09174			0	0.0168	0.0668	0.013675
																					0	0	0.013615	0			0	0.01674		0.094865			0	0.0168	0.0668	0.013675
																					0	0	0.013615	0			0	0.01674		0.094865			0	0.0168	0.0668	0.013675
																					0	0	0.013615	0			0	0.01674		0.09799			0	0.0168	0.0668	0.013675
																					0	0	0.013615	0			0	0.01674		0.09799			0	0.0168	0.0668	0.013675
																					0	0	0.013615	0			0	0.01674		0.10424			0	0.0168	0.069925	0.013675
																					0	0	0.013615	0			0	0.01674		0.10424			0	0.0168	0.069925	0.0168
																					0	0	0.013615	0			0	0.01674		0.107365			0	0.0168	0.069925	0.0168
																					0	0	0.013615	0			0	0.01674		0.107365			0	0.0168	0.069925	0.0168
																					0	0	0.013615	0			0	0.01674		0.107365			0	0.0168	0.069925	0.0168
																					0	0	0.013615	0			0	0.01674		0.107365			0	0.0168	0.069925	0.0168
																					0	0	0.013615	0			0	0.01674		0.11049			0	0.0168	0.069925	0.0168
																					0	0	0.013615	0			0	0.01674		0.132365			0	0.0168	0.069925	0.0168
																					0	0	0.013615	0			0	0.01674		0.138615			0	0.0168	0.069925	0.0168
																					0	0	0.013615	0			0	0.01674					0	0.0168	0.069925	0.0168
																					0	0	0.013615	0			0	0.019865					0	0.0168	0.069925	0.0168
																					0	0	0.013615	0			0	0.019865					0	0.0168	0.069925	0.0168
																					0	0	0.013615	0			0	0.019865					0	0.0168	0.069925	0.0168
																					0	0	0.013615	0			0	0.019865					0	0.0168	0.069925	0.0168
																					0	0	0.013615	0			0	0.019865					0	0.0168	0.069925	0.019925
																					0	0	0.013615	0			0	0.019865					0	0.0168	0.069925	0.019925
																					0	0	0.013615	0			0	0.019865					0	0.0168	0.069925	0.019925
																					0	0	0.013615	0			0	0.019865					0	0.0168	0.069925	0.019925
																					0	0	0.013615	0			0	0.019865					0	0.0168	0.069925	0.019925
																					0	0	0.013615	0			0	0.019865					0	0.0168	0.069925	0.019925
																					0	0	0.013615	0			0	0.019865					0	0.0168	0.069925	0.019925
																					0	0	0.013615	0			0	0.019865					0	0.0168	0.069925	0.019925
																					0	0	0.013615	0			0	0.019865					0	0.0168	0.069925	0.019925
																					0	0	0.013615	0			0	0.019865					0	0.0168	0.069925	0.019925
																					0	0	0.013615	0			0	0.019865					0	0.0168	0.069925	0.019925
																					0	0	0.013615	0			0	0.019865					0	0.019925	0.069925	0.019925
																					0	0	0.013615	0			0	0.019865					0	0.019925	0.069925	0.019925
																					0	0	0.013615	0			0	0.019865					0	0.019925	0.069925	0.019925
																					0	0	0.013615	0			0	0.019865					0	0.019925	0.069925	0.02305
																					0	0	0.013615	0			0	0.019865					0	0.019925	0.069925	0.02305
																					0	0	0.013615	0			0	0.019865					0	0.019925	0.069925	0.02305
																					0	0	0.013615	0			0	0.019865					0	0.019925	0.069925	0.02305
																					0	0	0.013615	0			0	0.02299					0	0.019925	0.069925	0.02305
																					0	0	0.013615	0			0	0.02299					0	0.019925	0.069925	0.02305
																					0	0	0.013615	0			0	0.02299					0	0.019925	0.069925	0.02305
																					0	0	0.013615	0			0	0.02299					0	0.019925	0.069925	0.02305
																					0	0	0.013615	0			0	0.02299					0	0.019925	0.069925	0.02305
																					0	0	0.013615	0			0	0.02299					0	0.019925	0.069925	0.02305
																					0	0	0.013615	0			0	0.02299					0	0.019925	0.069925	0.02305
																					0	0	0.01674	0			0	0.02299					0	0.02305	0.069925	0.026175
																					0	0	0.01674	0			0	0.02299					0	0.02305	0.069925	0.026175
																					0	0	0.01674	0			0	0.02299					0	0.02305	0.069925	0.026175
																					0	0	0.01674	0			0	0.02299					0	0.02305	0.069925	0.026175
																					0	0	0.01674	0			0	0.02299					0	0.02305	0.069925	0.026175
																					0	0	0.01674	0			0	0.02299					0	0.02305	0.069925	0.026175
																					0	0	0.01674	0			0	0.02299					0	0.02305	0.069925	0.026175
																					0	0	0.01674	0			0	0.02299					0	0.02305	0.069925	0.026175
																					0	0	0.01674	0			0	0.02299					0	0.02305	0.069925	0.026175
																					0	0	0.01674	0			0	0.02299					0	0.02305	0.069925	0.026175
																					0	0	0.01674	0			0	0.02299					0	0.02305	0.069925	0.0293
																					0	0	0.01674	0			0	0.02299					0	0.02305	0.069925	0.0293
																					0	0	0.01674	0			0	0.02299					0	0.02305	0.069925	0.0293
																					0	0	0.01674	0			0	0.02299					0	0.02305	0.069925	0.0293
																					0	0	0.01674	0			0	0.02299					0	0.02305	0.069925	0.0293
																					0	0	0.01674	0			0	0.02299					0	0.02305	0.069925	0.0293
																					0	0	0.01674	0			0	0.02299					0	0.026175	0.069925	0.0293
																					0	0	0.01674	0			0	0.026115					0	0.026175	0.069925	0.0293
																					0	0	0.01674	0			0	0.026115					0	0.026175	0.069925	0.0293
																					0	0	0.01674	0			0	0.026115					0	0.026175	0.069925	0.0293
																					0	0	0.01674	0			0	0.026115					0	0.026175	0.069925	0.0293
																					0	0	0.01674	0			0	0.026115					0	0.026175	0.069925	0.0293
																					0	0	0.01674	0			0	0.026115					0	0.026175	0.069925	0.0293
																					0	0	0.01674	0			0	0.026115					0	0.026175	0.069925	0.0293
																					0	0	0.01674	0			0	0.026115					0	0.026175	0.069925	0.0293
																					0	0	0.01674	0			0	0.026115					0	0.026175	0.069925	0.032425
																					0	0	0.01674	0			0	0.026115					0	0.026175	0.069925	0.032425
																					0	0	0.01674	0			0	0.026115					0	0.026175	0.069925	0.032425
																					0	0	0.01674	0			0	0.026115					0	0.026175	0.069925	0.032425
																					0	0	0.01674	0			0	0.026115					0	0.026175	0.069925	0.032425
																					0	0	0.01674	0			0	0.026115					0	0.026175	0.069925	0.032425
																					0	0	0.01674	0			0	0.026115					0	0.026175	0.069925	0.032425
																					0	0	0.01674	0			0	0.026115					0	0.026175	0.069925	0.03555
																					0	0	0.01674	0			0	0.026115					0	0.026175	0.069925	0.03555
																					0	0	0.01674	0			0	0.026115					0	0.026175	0.069925	0.03555
																					0	0	0.01674	0			0	0.026115					0	0.026175	0.069925	0.03555
																					0	0	0.019865	0			0	0.026115					0	0.026175	0.069925	0.03555
																					0	0	0.019865	0			0.001115	0.026115					0	0.026175	0.069925	0.03555
																					0	0	0.019865	0			0.001115	0.026115					0	0.026175	0.069925	0.038675
																					0	0	0.019865	0			0.001115	0.026115					0	0.026175	0.069925	0.038675
																					0	0	0.019865	0			0.001115	0.02924					0	0.026175	0.069925	0.038675
																					0	0	0.019865	0			0.001115	0.02924					0	0.026175	0.069925	0.038675
																					0	0	0.019865	0			0.001115	0.02924					0	0.026175	0.069925	0.038675
																					0	0	0.019865	0			0.001115	0.02924					0	0.026175	0.069925	0.038675
																					0	0	0.019865	0			0.001115	0.02924					0	0.026175	0.069925	0.038675
																					0	0	0.019865	0			0.001115	0.02924					0	0.026175	0.069925	0.038675
																					0	0	0.019865	0			0.001115	0.02924					0	0.0293	0.069925	0.038675
																					0	0	0.019865	0			0.001115	0.02924					0	0.0293	0.069925	0.038675
																					0	0	0.019865	0			0.001115	0.02924					0	0.0293	0.069925	0.038675
																					0	0	0.019865	0			0.001115	0.02924					0	0.0293	0.069925	0.038675
																					0	0	0.019865	0			0.00424	0.02924					0	0.0293	0.069925	0.0418
																					0	0	0.019865	0			0.00424	0.02924					0	0.0293	0.069925	0.0418
																					0	0	0.019865	0			0.00424	0.02924					0	0.0293	0.069925	0.0418
																					0	0	0.019865	0			0.00424	0.02924					0	0.0293	0.069925	0.0418
																					0	0	0.019865	0			0.00424	0.02924					0	0.0293	0.069925	0.0418
																					0	0	0.019865	0			0.00424	0.02924					0	0.0293	0.069925	0.0418
																					0	0	0.019865	0			0.00424	0.02924					0	0.0293	0.069925	0.0418
																					0	0	0.019865	0			0.00424	0.02924					0	0.0293	0.069925	0.0418
																					0	0	0.019865	0			0.00424	0.02924					0	0.0293	0.069925	0.0418
																					0	0	0.019865	0			0.00424	0.02924					0	0.0293	0.069925	0.044925
																					0	0	0.019865	0			0.00424	0.02924					0	0.0293	0.069925	0.044925
																					0	0	0.019865	0			0.007365	0.02924					0	0.0293	0.069925	0.044925
																					0	0	0.019865	0			0.007365	0.02924					0	0.0293	0.069925	0.04805
																					0	0	0.019865	0			0.007365	0.02924					0	0.0293	0.069925	0.04805
																					0	0	0.019865	0			0.007365	0.02924					0	0.032425	0.069925	0.04805
																					0	0	0.019865	0			0.007365	0.02924					0	0.032425	0.069925	0.04805
																					0	0	0.019865	0			0.007365	0.02924					0	0.032425	0.069925	0.04805
																					0	0	0.019865	0			0.007365	0.02924					0	0.032425	0.069925	0.04805
																					0	0	0.019865	0			0.007365	0.032365					0	0.032425	0.069925	0.051175
																					0	0	0.02299	0			0.007365	0.032365					0	0.032425	0.069925	0.051175
																					0	0	0.02299	0			0.007365	0.032365					0	0.032425	0.069925	0.051175
																					0	0	0.02299	0			0.01049	0.032365					0	0.032425	0.069925	0.051175
																					0	0	0.02299	0			0.01049	0.032365					0	0.03555	0.069925	0.051175
																					0	0	0.02299	0			0.01049	0.032365					0	0.03555	0.069925	0.051175
																					0	0	0.02299	0			0.01049	0.032365					0	0.03555	0.069925	0.051175
																					0	0	0.02299	0			0.01049	0.032365					0	0.03555	0.069925	0.0543
																					0	0	0.02299	0			0.01049	0.032365					0	0.03555	0.069925	0.0543
																					0	0	0.02299	0			0.01049	0.032365					0	0.03555	0.069925	0.0543
																					0	0	0.02299	0			0.01049	0.032365					0	0.03555	0.069925	0.0543
																					0	0	0.02299	0			0.01049	0.032365					0	0.03555	0.069925	0.057425
																					0	0	0.02299	0			0.01049	0.032365					0	0.03555	0.069925	0.057425
																					0	0	0.02299	0			0.01049	0.032365					0	0.03555	0.069925	0.057425
																					0	0	0.02299	0			0.013615	0.032365					0	0.03555	0.069925	0.057425
																					0	0	0.02299	0			0.013615	0.032365					0	0.038675	0.069925	0.057425
																					0	0	0.02299	0			0.013615	0.032365					0	0.038675	0.069925	0.06055
																					0	0	0.02299	0			0.013615	0.032365					0	0.038675	0.069925	0.06055
																					0	0	0.02299	0			0.013615	0.03549					0	0.038675	0.069925	0.06055
																					0	0	0.02299	0			0.013615	0.03549					0	0.038675	0.069925	0.06055
																					0	0	0.02299	0			0.013615	0.03549					0	0.038675	0.069925	0.06055
																					0	0	0.02299	0			0.013615	0.03549					0	0.038675	0.069925	0.06055
																					0	0	0.02299	0			0.013615	0.03549					0	0.038675	0.069925	0.063675
																					0	0	0.02299	0			0.01674	0.03549					0	0.038675	0.069925	0.063675
																					0	0	0.02299	0			0.01674	0.03549					0	0.038675	0.069925	0.063675
																					0	0	0.02299	0			0.01674	0.03549					0.001175	0.038675	0.069925	0.063675
																					0	0	0.02299	0			0.01674	0.03549					0.001175	0.038675	0.069925	0.063675
																					0	0	0.02299	0			0.01674	0.03549					0.001175	0.038675	0.069925	0.063675
																					0	0	0.02299	0			0.019865	0.03549					0.001175	0.038675	0.069925	0.063675
																					0	0	0.02299	0			0.019865	0.03549					0.001175	0.038675	0.069925	0.063675
																					0	0	0.02299	0			0.019865	0.03549					0.001175	0.038675	0.069925	0.063675
																					0	0	0.02299	0			0.019865	0.03549					0.001175	0.038675	0.069925	0.063675
																					0	0	0.02299	0			0.019865	0.03549					0.001175	0.038675	0.069925	0.063675
																					0	0	0.02299	0			0.019865	0.03549					0.001175	0.0418	0.069925	0.063675
																					0	0	0.02299	0			0.019865	0.03549					0.001175	0.0418	0.069925	0.063675
																					0	0	0.02299	0			0.019865	0.03549					0.0043	0.0418	0.069925	0.0668
																					0	0	0.026115	0			0.019865	0.038615					0.0043	0.0418	0.069925	0.0668
																					0	0	0.026115	0			0.019865	0.038615					0.0043	0.0418	0.069925	0.0668
																					0	0	0.026115	0			0.019865	0.038615					0.0043	0.0418	0.069925	0.0668
																					0	0	0.026115	0			0.019865	0.038615					0.0043	0.0418	0.069925	0.0668
																					0	0	0.026115	0			0.019865	0.038615					0.0043	0.0418	0.069925	0.0668
																					0	0	0.026115	0			0.019865	0.038615					0.0043	0.044925	0.069925	0.0668
																					0	0	0.026115	0			0.019865	0.038615					0.0043	0.044925	0.069925	0.0668
																					0	0	0.026115	0			0.02299	0.038615					0.0043	0.044925	0.069925	0.0668
																					0	0	0.026115	0			0.02299	0.038615					0.0043	0.044925	0.069925	0.0668
																					0	0	0.026115	0			0.02299	0.038615					0.0043	0.044925	0.069925	0.0668
																					0	0	0.026115	0			0.02299	0.04174					0.0043	0.044925	0.069925	0.0668
																					0	0	0.026115	0			0.026115	0.04174					0.0043	0.044925	0.069925	0.0668
																					0	0	0.026115	0			0.026115	0.04174					0.0043	0.044925	0.069925	0.0668
																					0	0	0.026115	0			0.026115	0.04174					0.0043	0.044925	0.069925	0.0668
																					0	0	0.026115	0			0.026115	0.04174					0.007425	0.044925	0.069925	0.0668
																					0	0	0.026115	0			0.026115	0.04174					0.007425	0.044925	0.07305	0.069925
																					0	0	0.026115	0			0.026115	0.04174					0.007425	0.04805	0.07305	0.069925
																					0	0	0.026115	0			0.026115	0.04174					0.007425	0.04805	0.07305	0.069925
																					0	0	0.026115	0			0.026115	0.04174					0.007425	0.04805	0.07305	0.069925
																					0	0	0.026115	0			0.026115	0.04174					0.007425	0.04805	0.07305	0.069925
																					0	0	0.026115	0			0.026115	0.04174					0.007425	0.04805	0.07305	0.069925
																					0	0	0.026115	0			0.026115	0.04174					0.007425	0.04805	0.07305	0.069925
																					0	0	0.026115	0			0.02924	0.04174					0.007425	0.04805	0.07305	0.069925
																					0	0	0.026115	0			0.02924	0.04174					0.007425	0.04805	0.07305	0.07305
																					0	0	0.026115	0			0.02924	0.04174					0.007425	0.04805	0.07305	0.07305
																					0	0	0.026115	0			0.02924	0.044865					0.007425	0.04805	0.07305	0.07305
																					0	0	0.026115	0			0.02924	0.044865					0.007425	0.04805	0.076175	0.07305
																					0	0	0.026115	0			0.032365	0.044865					0.01055	0.04805	0.076175	0.07305
																					0	0	0.026115	0			0.032365	0.044865					0.01055	0.04805	0.0793	0.07305
																					0	0	0.026115	0			0.03549	0.044865					0.01055	0.04805	0.0793	0.07305
																					0	0	0.026115	0			0.038615	0.044865					0.01055	0.04805	0.0793	0.076175
																					0	0	0.026115	0			0.04174	0.044865					0.01055	0.04805	0.0793	0.076175
																					0	0	0.026115	0			0.04174	0.04799					0.01055	0.051175	0.0793	0.076175
																					0	0	0.026115	0			0.04174	0.04799					0.01055	0.051175	0.0793	0.076175
																					0	0	0.026115	0			0.04174	0.04799					0.01055	0.051175	0.0793	0.076175
																					0	0	0.026115	0			0.04174	0.04799					0.01055	0.051175	0.082425	0.0793
																					0	0	0.026115	0			0.04174	0.04799					0.01055	0.051175	0.08555	0.0793
																					0	0	0.026115	0			0.044865	0.04799					0.01055	0.051175	0.08555	0.0793
																					0	0	0.026115	0			0.044865	0.04799					0.01055	0.051175	0.088675	0.0793
																					0	0	0.026115	0			0.04799	0.051115					0.01055	0.051175	0.0918	0.0793
																					0	0	0.026115	0			0.04799	0.051115					0.013675	0.051175	0.094925	0.0793
																					0	0	0.026115	0			0.051115	0.051115					0.013675	0.051175	0.09805	0.082425
																					0	0	0.02924	0			0.05424	0.051115					0.013675	0.051175	0.09805	0.082425
																					0	0	0.02924	0			0.057365	0.051115					0.013675	0.051175	0.09805	0.082425
																					0	0	0.02924	0			0.057365	0.051115					0.013675	0.051175	0.101175	0.082425
																					0	0	0.02924	0				0.051115					0.013675	0.051175	0.101175	0.082425
																					0	0	0.02924	0				0.05424					0.013675	0.0543	0.101175	0.08555
																					0	0	0.02924	0				0.05424					0.013675	0.0543	0.101175	0.08555
																					0	0	0.02924	0				0.05424					0.013675	0.0543	0.1043	0.088675
																					0	0	0.02924	0				0.05424					0.013675	0.0543	0.107425	0.088675
																					0	0	0.02924	0				0.05424					0.013675	0.0543	0.107425	0.088675
																					0	0	0.02924	0				0.05424					0.013675	0.0543	0.11055	0.088675
																					0	0	0.02924	0				0.05424					0.013675	0.0543	0.11055	0.0918
																					0	0	0.02924	0				0.05424					0.013675	0.0543	0.11055	0.0918
																					0	0	0.02924	0				0.05424					0.013675	0.0543	0.11055	0.094925
																					0	0	0.02924	0				0.05424					0.013675	0.0543	0.11055	0.094925
																					0	0	0.02924	0				0.05424					0.013675	0.0543	0.11055	0.09805
																					0	0	0.02924	0				0.05424					0.013675	0.0543	0.11055	0.09805
																					0	0	0.02924	0				0.05424					0.013675	0.0543	0.11055	0.101175
																					0	0	0.02924	0				0.05424					0.0168	0.0543	0.11055	0.1043
																					0	0	0.02924	0				0.057365					0.0168	0.0543	0.113675	0.1043
																					0	0	0.02924	0				0.057365					0.0168	0.0543	0.119925	0.107425
																					0	0	0.02924	0				0.057365					0.0168	0.0543	0.12305	0.107425
																					0	0	0.02924	0				0.057365					0.0168	0.0543	0.132425	0.107425
																					0	0	0.02924	0				0.057365					0.0168	0.0543	0.132425	0.107425
																					0	0	0.02924	0				0.06049					0.0168	0.0543	0.132425	0.107425
																					0	0	0.02924	0				0.06049					0.0168	0.0543	0.13555	0.113675
																					0	0	0.02924	0				0.06049					0.0168	0.057425	0.13555	0.1168
																					0	0	0.02924	0				0.06049					0.0168	0.057425	0.13555	0.1168
																					0	0	0.02924	0				0.06049					0.0168	0.057425	0.13555	0.119925
																					0	0	0.02924	0				0.06049					0.019925	0.057425	0.13555	0.12305
																					0	0	0.02924	0				0.063615					0.019925	0.057425	0.13555	0.12305
																					0	0	0.032365	0				0.063615					0.019925	0.057425	0.13555	0.12305
																					0	0	0.032365	0				0.063615					0.019925	0.057425	0.144925	0.132425
																					0	0	0.032365	0				0.063615					0.019925	0.057425	0.14805	0.132425
																					0	0	0.032365	0				0.069865					0.019925	0.057425	0.14805	0.132425
																					0	0	0.032365	0				0.069865					0.019925	0.057425	0.151175	0.138675
																					0	0	0.032365	0				0.069865					0.02305	0.06055	0.151175	0.138675
																					0	0	0.032365	0				0.069865					0.02305	0.06055	0.151175	0.138675
																					0	0	0.032365	0				0.069865					0.02305	0.06055	0.17305	0.138675
																					0	0	0.032365	0				0.069865					0.02305	0.06055	0.22305	0.138675
																					0	0	0.032365	0				0.069865					0.02305	0.06055		0.1418
																					0	0	0.032365	0				0.069865					0.02305	0.06055		0.1418
																					0	0	0.032365	0				0.069865					0.02305	0.06055
																					0	0	0.032365	0				0.07299					0.02305	0.06055
																					0	0	0.032365	0				0.07299					0.02305	0.06055
																					0	0	0.032365	0				0.07299					0.02305	0.06055
																					0	0	0.032365	0				0.07299					0.026175	0.06055
																					0	0	0.032365	0				0.076115					0.026175	0.063675
																					0	0	0.032365	0				0.076115					0.026175	0.063675
																					0	0	0.032365	0				0.07924					0.026175	0.063675
																					0	0	0.032365	0				0.082365					0.026175	0.063675
																					0	0	0.032365	0				0.082365					0.026175	0.063675
																					0	0	0.032365	0				0.082365					0.026175	0.063675
																					0	0	0.032365	0				0.082365					0.026175	0.063675
																					0	0	0.032365	0				0.082365					0.026175	0.063675
																					0	0	0.032365	0				0.082365					0.0293	0.063675
																					0	0	0.032365	0				0.08549					0.0293	0.0668
																					0	0	0.032365	0				0.08549					0.0293	0.0668
																					0	0	0.032365	0				0.08549					0.0293	0.0668
																					0	0	0.032365	0				0.088615					0.0293	0.0668
																					0	0	0.032365	0				0.09174					0.0293	0.0668
																					0	0	0.032365	0				0.094865					0.0293	0.0668
																					0	0	0.032365	0				0.094865					0.032425	0.0668
																					0	0	0.032365	0				0.094865					0.032425	0.0668
																					0	0	0.032365	0				0.09799					0.032425	0.0668
																					0	0	0.032365	0				0.09799					0.032425	0.069925
																					0	0	0.032365	0				0.101115					0.032425	0.069925
																					0	0	0.032365	0				0.107365					0.03555	0.069925
																					0	0	0.032365	0				0.12299					0.03555	0.069925
																					0	0	0.032365	0				0.12299					0.03555	0.069925
																					0	0	0.032365	0.001115				0.12299					0.03555	0.069925
																					0	0	0.032365	0.001115				0.126115					0.03555	0.069925
																					0	0	0.032365	0.001115				0.126115					0.03555	0.069925
																					0	0	0.032365	0.001115				0.126115					0.03555	0.069925
																					0	0	0.032365	0.001115				0.12924					0.038675	0.069925
																					0	0	0.03549	0.001115				0.132365					0.038675	0.07305
																					0	0	0.03549	0.001115				0.13549					0.038675	0.07305
																					0	0	0.03549	0.001115				0.13549					0.038675	0.07305
																					0	0	0.03549	0.001115				0.13549					0.0418	0.07305
																					0	0	0.03549	0.001115				0.13549					0.0418	0.07305
																					0	0	0.03549	0.001115				0.138615					0.0418	0.076175
																					0	0	0.03549	0.001115				0.138615					0.0418	0.076175
																					0	0	0.03549	0.001115				0.138615					0.0418	0.076175
																					0	0	0.03549	0.001115				0.138615					0.0418	0.0793
																					0	0	0.03549	0.001115				0.138615					0.044925	0.0793
																					0	0	0.03549	0.001115				0.138615					0.044925	0.0793
																					0	0	0.03549	0.001115				0.138615					0.044925	0.0793
																					0	0	0.03549	0.001115				0.138615					0.044925	0.0793
																					0	0	0.03549	0.001115				0.138615					0.044925	0.0793
																					0	0	0.03549	0.001115				0.138615					0.044925	0.0793
																					0	0	0.03549	0.001115									0.04805	0.0793
																					0	0	0.03549	0.001115									0.04805	0.0793
																					0	0	0.03549	0.001115									0.04805	0.0793
																					0	0	0.03549	0.001115									0.04805	0.0793
																					0	0	0.03549	0.001115									0.051175	0.0793
																					0	0	0.03549	0.001115									0.051175	0.0793
																					0	0	0.03549	0.001115									0.0543	0.082425
																					0	0	0.03549	0.001115									0.0543	0.082425
																					0	0	0.03549	0.001115									0.0543	0.082425
																					0	0	0.03549	0.001115									0.057425	0.082425
																					0	0	0.03549	0.001115									0.057425	0.082425
																					0	0	0.03549	0.001115									0.057425	0.082425
																					0	0	0.03549	0.001115									0.06055	0.082425
																					0	0	0.03549	0.001115									0.06055	0.082425
																					0	0	0.03549	0.001115									0.06055	0.082425
																					0	0	0.03549	0.001115									0.0668	0.082425
																					0	0	0.03549	0.001115									0.0668	0.082425
																					0	0	0.03549	0.001115									0.0668	0.082425
																					0	0	0.03549	0.001115									0.0668	0.082425
																					0	0	0.03549	0.001115									0.0668	0.082425
																					0	0	0.03549	0.001115									0.069925	0.082425
																					0	0	0.03549	0.001115									0.069925	0.082425
																					0	0	0.03549	0.001115									0.07305	0.08555
																					0	0	0.03549	0.001115									0.0793	0.08555
																					0	0	0.03549	0.001115									0.0793	0.08555
																					0	0	0.03549	0.001115									0.082425	0.08555
																					0	0	0.03549	0.001115									0.08555	0.08555
																					0	0	0.03549	0.001115									0.088675	0.08555
																					0	0	0.03549	0.001115									0.09805	0.08555
																					0	0	0.03549	0.001115										0.08555
																					0	0	0.03549	0.001115										0.08555
																					0	0	0.03549	0.001115										0.08555
																					0	0	0.03549	0.001115										0.08555
																					0	0	0.03549	0.001115										0.08555
																					0	0	0.03549	0.001115										0.08555
																					0	0	0.03549	0.001115										0.088675
																					0	0	0.03549	0.001115										0.088675
																					0	0	0.03549	0.001115										0.088675
																					0	0	0.03549	0.001115										0.088675
																					0	0	0.038615	0.001115										0.088675
																					0	0	0.038615	0.001115										0.088675
																					0	0	0.038615	0.001115										0.088675
																					0	0	0.038615	0.001115										0.088675
																					0	0	0.038615	0.001115										0.088675
																					0	0	0.038615	0.001115										0.0918
																					0	0	0.038615	0.001115										0.0918
																					0	0	0.038615	0.001115										0.0918
																					0	0	0.038615	0.001115										0.0918
																					0	0	0.038615	0.001115										0.0918
																					0	0	0.038615	0.001115										0.0918
																					0	0	0.038615	0.001115										0.094925
																					0	0	0.038615	0.001115										0.094925
																					0	0	0.038615	0.001115										0.094925
																					0	0	0.038615	0.001115										0.09805
																					0	0	0.038615	0.001115										0.09805
																					0	0	0.038615	0.001115										0.09805
																					0	0	0.038615	0.001115										0.09805
																					0	0	0.038615	0.001115										0.09805
																					0	0	0.038615	0.001115										0.09805
																					0	0	0.038615	0.001115										0.09805
																					0	0	0.038615	0.001115										0.09805
																					0	0	0.038615	0.001115										0.09805
																					0	0	0.038615	0.001115										0.09805
																					0	0	0.038615	0.001115										0.09805
																					0	0	0.038615	0.001115										0.09805
																					0	0	0.038615	0.001115										0.09805
																					0	0	0.038615	0.001115										0.101175
																					0	0	0.038615	0.001115										0.101175
																					0	0	0.038615	0.001115										0.101175
																					0	0	0.038615	0.001115										0.101175
																					0	0	0.038615	0.001115										0.1043
																					0	0	0.038615	0.001115										0.1043
																					0	0	0.038615	0.001115										0.1043
																					0	0	0.038615	0.001115										0.1043
																					0	0	0.038615	0.001115										0.1043
																					0	0	0.038615	0.001115										0.107425
																					0	0	0.038615	0.001115										0.107425
																					0	0	0.038615	0.001115										0.107425
																					0	0	0.038615	0.001115										0.107425
																					0	0	0.038615	0.001115										0.107425
																					0	0	0.038615	0.001115										0.107425
																					0	0	0.038615	0.001115										0.107425
																					0	0	0.038615	0.001115										0.107425
																					0	0	0.038615	0.001115										0.11055
																					0	0	0.038615	0.001115										0.11055
																					0	0	0.038615	0.001115										0.11055
																					0	0	0.038615	0.001115										0.11055
																					0	0	0.038615	0.001115										0.11055
																					0	0	0.038615	0.001115										0.11055
																					0	0	0.038615	0.001115										0.11055
																					0	0	0.038615	0.001115										0.11055
																					0	0	0.038615	0.001115										0.11055
																					0	0	0.038615	0.001115										0.11055
																					0	0	0.04174	0.001115										0.11055
																					0	0	0.04174	0.001115										0.11055
																					0	0	0.04174	0.001115										0.11055
																					0	0	0.04174	0.001115										0.11055
																					0	0	0.04174	0.001115										0.11055
																					0	0	0.04174	0.001115										0.11055
																					0	0	0.04174	0.001115										0.11055
																					0	0	0.04174	0.001115										0.11055
																					0	0	0.04174	0.001115										0.11055
																					0	0	0.04174	0.001115										0.11055
																					0	0	0.04174	0.001115										0.113675
																					0	0	0.04174	0.001115										0.113675
																					0	0	0.04174	0.001115										0.113675
																					0	0	0.04174	0.001115										0.113675
																					0	0	0.04174	0.001115										0.113675
																					0	0	0.04174	0.001115										0.113675
																					0	0	0.04174	0.001115										0.113675
																					0	0	0.04174	0.001115										0.113675
																					0	0	0.04174	0.001115										0.113675
																					0	0	0.04174	0.001115										0.113675
																					0	0	0.04174	0.001115										0.113675
																					0	0	0.04174	0.001115										0.113675
																					0	0	0.04174	0.001115										0.113675
																					0	0	0.04174	0.001115										0.113675
																					0	0	0.04174	0.001115										0.113675
																					0	0	0.04174	0.001115										0.113675
																					0	0	0.04174	0.001115										0.113675
																					0	0	0.04174	0.001115										0.113675
																					0	0	0.04174	0.001115										0.113675
																					0	0	0.04174	0.001115										0.113675
																					0	0	0.04174	0.001115										0.113675
																					0	0	0.04174	0.001115										0.113675
																					0	0	0.04174	0.001115										0.113675
																					0	0	0.04174	0.001115										0.1168
																					0	0	0.04174	0.001115										0.1168
																					0	0	0.044865	0.001115
																					0	0	0.044865	0.001115
																					0	0	0.044865	0.001115
																					0	0	0.044865	0.001115
																					0	0	0.044865	0.001115
																					0	0	0.044865	0.00424
																					0	0	0.044865	0.00424
																					0	0	0.044865	0.00424
																					0	0	0.044865	0.00424
																					0	0	0.044865	0.00424
																					0	0	0.044865	0.00424
																					0	0	0.044865	0.00424
																					0	0	0.044865	0.00424
																					0	0	0.044865	0.00424
																					0	0	0.044865	0.00424
																					0	0	0.044865	0.00424
																					0	0	0.044865	0.00424
																					0	0	0.044865	0.00424
																					0	0	0.044865	0.00424
																					0	0	0.044865	0.00424
																					0	0	0.044865	0.00424
																					0	0	0.044865	0.00424
																					0	0	0.044865	0.00424
																					0	0	0.044865	0.00424
																					0	0	0.044865	0.00424
																					0	0	0.044865	0.00424
																					0	0	0.044865	0.00424
																					0	0	0.044865	0.00424
																					0	0	0.044865	0.00424
																					0	0	0.044865	0.00424
																					0	0	0.044865	0.00424
																					0	0	0.044865	0.00424
																					0	0	0.044865	0.00424
																					0	0	0.044865	0.00424
																					0	0	0.044865	0.00424
																					0	0	0.044865	0.00424
																					0	0	0.044865	0.00424
																					0	0	0.044865	0.00424
																					0	0	0.044865	0.00424
																					0	0	0.044865	0.00424
																					0	0	0.044865	0.00424
																					0	0	0.044865	0.00424
																					0	0	0.044865	0.00424
																					0	0	0.044865	0.00424
																					0	0	0.044865	0.00424
																					0	0	0.044865	0.00424
																					0	0	0.044865	0.00424
																					0	0	0.044865	0.00424
																					0	0	0.044865	0.00424
																					0	0	0.044865	0.00424
																					0	0	0.044865	0.00424
																					0	0	0.044865	0.00424
																					0	0	0.044865	0.00424
																					0	0	0.044865	0.00424
																					0	0	0.044865	0.00424
																					0	0	0.044865	0.00424
																					0	0	0.044865	0.00424
																					0	0	0.044865	0.00424
																					0	0	0.044865	0.00424
																					0	0	0.044865	0.00424
																					0	0	0.044865	0.00424
																					0	0	0.044865	0.00424
																					0	0	0.044865	0.00424
																					0	0	0.044865	0.00424
																					0	0	0.044865	0.00424
																					0	0	0.044865	0.00424
																					0	0	0.044865	0.00424
																					0	0	0.044865	0.00424
																					0	0	0.044865	0.00424
																					0	0	0.044865	0.00424
																					0	0	0.04799	0.00424
																					0	0	0.04799	0.00424
																					0	0	0.04799	0.00424
																					0	0	0.04799	0.00424
																					0	0	0.04799	0.00424
																					0	0	0.04799	0.00424
																					0	0	0.04799	0.00424
																					0	0	0.04799	0.00424
																					0	0	0.04799	0.00424
																					0	0	0.04799	0.00424
																					0	0	0.04799	0.00424
																					0	0	0.04799	0.00424
																					0	0	0.04799	0.00424
																					0	0	0.04799	0.00424
																					0	0	0.04799	0.00424
																					0	0	0.04799	0.00424
																					0	0	0.04799	0.00424
																					0	0	0.04799	0.00424
																					0	0	0.04799	0.00424
																					0	0	0.04799	0.00424
																					0	0	0.04799	0.00424
																					0	0	0.04799	0.00424
																					0	0	0.04799	0.00424
																					0	0	0.04799	0.00424
																					0	0	0.04799	0.00424
																					0	0	0.04799	0.00424
																					0	0	0.04799	0.00424
																					0	0	0.04799	0.00424
																					0	0	0.04799	0.00424
																					0	0	0.04799	0.00424
																					0	0	0.04799	0.00424
																					0	0	0.04799	0.00424
																					0	0	0.04799	0.00424
																					0	0	0.04799	0.00424
																					0	0	0.04799	0.00424
																					0	0	0.04799	0.00424
																					0	0	0.04799	0.00424
																					0	0	0.04799	0.00424
																					0	0	0.04799	0.00424
																					0	0	0.04799	0.00424
																					0	0	0.04799	0.00424
																					0	0	0.04799	0.00424
																					0	0	0.04799	0.00424
																					0	0	0.04799	0.00424
																					0	0	0.04799	0.00424
																					0	0	0.04799	0.00424
																					0	0	0.051115	0.00424
																					0	0	0.051115	0.00424
																					0	0	0.051115	0.00424
																					0	0	0.051115	0.00424
																					0	0	0.051115	0.00424
																					0	0	0.051115	0.00424
																					0	0	0.051115	0.00424
																					0	0	0.051115	0.00424
																					0	0	0.051115	0.00424
																					0	0	0.051115	0.00424
																					0	0	0.051115	0.00424
																					0	0	0.051115	0.00424
																					0	0	0.051115	0.00424
																					0	0	0.051115	0.00424
																					0	0	0.051115	0.00424
																					0	0	0.051115	0.00424
																					0	0	0.051115	0.00424
																					0	0	0.051115	0.00424
																					0	0	0.051115	0.00424
																					0	0	0.051115	0.00424
																					0	0	0.051115	0.00424
																					0	0	0.051115	0.00424
																					0	0	0.051115	0.00424
																					0	0	0.051115	0.00424
																					0	0	0.051115	0.00424
																					0	0	0.051115	0.00424
																					0	0	0.051115	0.00424
																					0	0	0.051115	0.00424
																					0	0	0.051115	0.00424
																					0	0	0.051115	0.00424
																					0	0	0.051115	0.00424
																					0	0	0.051115	0.00424
																					0	0	0.051115	0.00424
																					0	0	0.051115	0.00424
																					0	0	0.051115	0.00424
																					0	0	0.051115	0.00424
																					0	0	0.051115	0.00424
																					0	0	0.051115	0.00424
																					0	0	0.051115	0.00424
																					0	0	0.051115	0.00424
																					0	0	0.05424	0.00424
																					0	0	0.05424	0.00424
																					0	0	0.05424	0.00424
																					0	0	0.05424	0.00424
																					0	0	0.05424	0.00424
																					0	0	0.05424	0.00424
																					0	0	0.05424	0.007365
																					0	0	0.05424	0.007365
																					0	0	0.05424	0.007365
																					0	0	0.05424	0.007365
																					0	0	0.05424	0.007365
																					0	0	0.05424	0.007365
																					0	0	0.05424	0.007365
																					0	0	0.05424	0.007365
																					0	0	0.05424	0.007365
																					0	0	0.05424	0.007365
																					0	0	0.05424	0.007365
																					0	0	0.05424	0.007365
																					0	0	0.05424	0.007365
																					0	0	0.05424	0.007365
																					0	0	0.05424	0.007365
																					0	0	0.05424	0.007365
																					0	0	0.05424	0.007365
																					0	0	0.05424	0.007365
																					0	0	0.05424	0.007365
																					0	0	0.05424	0.007365
																					0	0	0.05424	0.007365
																					0	0	0.05424	0.007365
																					0	0	0.05424	0.007365
																					0	0	0.05424	0.007365
																					0	0	0.05424	0.007365
																					0	0	0.05424	0.007365
																					0	0	0.05424	0.007365
																					0	0	0.05424	0.007365
																					0	0	0.05424	0.007365
																					0	0	0.05424	0.007365
																					0	0	0.05424	0.007365
																					0	0	0.05424	0.007365
																					0	0	0.05424	0.007365
																					0	0	0.05424	0.007365
																					0	0	0.05424	0.007365
																					0	0	0.05424	0.007365
																					0	0	0.05424	0.007365
																					0	0	0.05424	0.007365
																					0	0	0.05424	0.007365
																					0	0	0.05424	0.007365
																					0	0	0.05424	0.007365
																					0	0	0.05424	0.007365
																					0	0	0.05424	0.007365
																					0	0	0.05424	0.007365
																					0	0	0.05424	0.007365
																					0	0	0.05424	0.007365
																					0	0	0.05424	0.007365
																					0	0	0.05424	0.007365
																					0	0	0.057365	0.007365
																					0	0	0.057365	0.007365
																					0	0	0.057365	0.007365
																					0	0	0.057365	0.007365
																					0	0	0.057365	0.007365
																					0	0	0.057365	0.007365
																					0	0	0.057365	0.007365
																					0	0	0.057365	0.007365
																					0	0	0.057365	0.007365
																					0	0	0.057365	0.007365
																					0	0	0.057365	0.007365
																					0	0	0.057365	0.007365
																					0	0	0.057365	0.007365
																					0	0	0.057365	0.007365
																					0	0	0.057365	0.007365
																					0	0	0.057365	0.007365
																					0	0	0.057365	0.007365
																					0	0	0.057365	0.007365
																					0	0	0.057365	0.007365
																					0	0	0.057365	0.007365
																					0	0	0.057365	0.007365
																					0	0	0.057365	0.007365
																					0	0	0.057365	0.007365
																					0	0	0.057365	0.007365
																					0	0	0.057365	0.007365
																					0	0	0.057365	0.007365
																					0	0	0.057365	0.007365
																					0	0	0.057365	0.007365
																					0	0	0.057365	0.007365
																					0	0	0.057365	0.007365
																					0	0	0.057365	0.007365
																					0	0	0.057365	0.007365
																					0	0	0.057365	0.007365
																					0	0	0.057365	0.007365
																					0	0	0.057365	0.007365
																					0	0	0.057365	0.007365
																					0	0	0.057365	0.007365
																					0	0	0.057365	0.007365
																					0	0	0.057365	0.007365
																					0	0	0.057365	0.007365
																					0	0	0.057365	0.007365
																					0	0	0.057365	0.007365
																					0	0	0.057365	0.007365
																					0	0	0.057365	0.007365
																					0	0	0.057365	0.007365
																					0	0	0.057365	0.007365
																					0	0	0.057365	0.007365
																					0	0	0.057365	0.007365
																					0	0	0.057365	0.007365
																					0	0	0.057365	0.007365
																					0	0	0.057365	0.007365
																					0	0	0.057365	0.007365
																					0	0	0.057365	0.007365
																					0	0	0.057365	0.007365
																					0	0	0.06049	0.007365
																					0	0	0.06049	0.007365
																					0	0	0.06049	0.007365
																					0	0	0.06049	0.007365
																					0	0	0.06049	0.007365
																					0	0	0.06049	0.007365
																					0	0	0.06049	0.007365
																					0	0	0.06049	0.007365
																					0	0	0.06049	0.007365
																					0	0	0.06049	0.007365
																					0	0	0.06049	0.007365
																					0	0	0.06049	0.007365
																					0	0	0.06049	0.007365
																					0	0	0.06049	0.007365
																					0	0	0.06049	0.007365
																					0	0	0.06049	0.007365
																					0	0	0.06049	0.007365
																					0	0	0.06049	0.007365
																					0	0	0.06049	0.007365
																					0	0	0.06049	0.007365
																					0	0	0.06049	0.007365
																					0	0	0.06049	0.007365
																					0	0	0.06049	0.007365
																					0	0	0.06049	0.007365
																					0	0	0.06049	0.007365
																					0	0	0.06049	0.007365
																					0	0	0.06049	0.007365
																					0	0	0.06049	0.007365
																					0	0	0.06049	0.007365
																					0	0	0.06049	0.007365
																					0	0	0.06049	0.007365
																					0	0	0.06049	0.007365
																					0	0	0.06049	0.007365
																					0	0	0.06049	0.007365
																					0	0	0.06049	0.007365
																					0	0	0.06049	0.007365
																					0	0	0.06049	0.007365
																					0	0	0.063615	0.007365
																					0	0	0.063615	0.007365
																					0	0	0.063615	0.007365
																					0	0	0.063615	0.007365
																					0	0	0.063615	0.007365
																					0	0	0.063615	0.007365
																					0	0	0.063615	0.007365
																					0	0	0.063615	0.007365
																					0	0	0.063615	0.007365
																					0	0	0.063615	0.007365
																					0	0	0.063615	0.007365
																					0	0	0.063615	0.007365
																					0	0	0.063615	0.007365
																					0	0	0.063615	0.007365
																					0	0	0.063615	0.007365
																					0	0	0.063615	0.007365
																					0	0	0.063615	0.007365
																					0	0	0.063615	0.007365
																					0	0	0.063615	0.007365
																					0	0	0.063615	0.007365
																					0	0	0.063615	0.007365
																					0	0	0.063615	0.007365
																					0	0	0.063615	0.007365
																					0	0	0.06674	0.007365
																					0	0	0.06674	0.007365
																					0	0	0.06674	0.007365
																					0	0	0.06674	0.007365
																					0	0	0.06674	0.007365
																					0	0	0.06674	0.007365
																					0	0	0.06674	0.007365
																					0	0	0.06674	0.007365
																					0	0	0.06674	0.007365
																					0	0	0.06674	0.007365
																					0	0	0.06674	0.007365
																					0	0	0.06674	0.007365
																					0	0	0.06674	0.007365
																					0	0	0.06674	0.007365
																					0	0	0.06674	0.007365
																					0	0	0.06674	0.007365
																					0	0	0.06674	0.007365
																					0	0	0.06674	0.007365
																					0	0	0.06674	0.007365
																					0	0	0.06674	0.007365
																					0	0	0.06674	0.007365
																					0	0	0.06674	0.007365
																					0	0	0.06674	0.007365
																					0	0	0.06674	0.007365
																					0	0	0.06674	0.007365
																					0	0	0.06674	0.007365
																					0	0	0.06674	0.007365
																					0	0	0.06674	0.007365
																					0	0	0.06674	0.007365
																					0	0	0.06674	0.007365
																					0	0	0.06674	0.007365
																					0	0	0.06674	0.007365
																					0	0	0.06674	0.007365
																					0	0	0.06674	0.007365
																					0	0	0.06674	0.007365
																					0	0	0.06674	0.007365
																					0	0	0.069865	0.007365
																					0	0	0.069865	0.007365
																					0	0	0.069865	0.007365
																					0	0	0.069865	0.007365
																					0	0	0.069865	0.007365
																					0	0	0.069865	0.007365
																					0	0	0.069865	0.007365
																					0	0	0.069865	0.007365
																					0	0	0.069865	0.007365
																					0	0	0.069865	0.007365
																					0	0	0.069865	0.007365
																					0	0.001115	0.069865	0.007365
																					0	0.001115	0.069865	0.007365
																					0	0.001115	0.069865	0.007365
																					0	0.001115	0.069865	0.007365
																					0	0.001115	0.069865	0.007365
																					0	0.001115	0.069865	0.007365
																					0	0.001115	0.069865	0.007365
																					0	0.001115	0.069865	0.007365
																					0	0.001115	0.069865	0.007365
																					0	0.001115	0.069865	0.007365
																					0	0.001115	0.069865	0.007365
																					0	0.001115	0.069865	0.007365
																					0	0.001115	0.069865	0.007365
																					0	0.001115	0.069865	0.007365
																					0	0.001115	0.069865	0.007365
																					0	0.001115	0.069865	0.007365
																					0	0.001115	0.07299	0.007365
																					0	0.001115	0.07299	0.007365
																					0	0.001115	0.07299	0.007365
																					0	0.001115	0.07299	0.007365
																					0	0.001115	0.07299	0.007365
																					0	0.001115	0.07299	0.007365
																					0	0.001115	0.07299	0.007365
																					0	0.001115	0.07299	0.007365
																					0	0.001115	0.07299	0.007365
																					0	0.001115	0.07299	0.007365
																					0	0.001115	0.07299	0.007365
																					0	0.001115	0.07299	0.007365
																					0	0.001115	0.07299	0.007365
																					0	0.001115	0.07299	0.007365
																					0	0.001115	0.07299	0.007365
																					0	0.001115	0.07299	0.007365
																					0	0.001115	0.07299	0.007365
																					0	0.001115	0.07299	0.007365
																					0	0.001115	0.07299	0.007365
																					0	0.001115	0.076115	0.007365
																					0	0.001115	0.076115	0.007365
																					0	0.001115	0.076115	0.007365
																					0	0.001115	0.076115	0.007365
																					0	0.001115	0.076115	0.007365
																					0	0.001115	0.076115	0.007365
																					0	0.001115	0.076115	0.007365
																					0	0.001115	0.076115	0.007365
																					0	0.001115	0.076115	0.007365
																					0	0.001115	0.076115	0.007365
																					0	0.001115	0.076115	0.007365
																					0	0.001115	0.076115	0.007365
																					0	0.001115	0.076115	0.007365
																					0	0.001115	0.076115	0.007365
																					0	0.001115	0.076115	0.007365
																					0	0.001115	0.076115	0.007365
																					0	0.001115	0.076115	0.007365
																					0	0.001115	0.076115	0.007365
																					0	0.001115	0.076115	0.007365
																					0	0.001115	0.076115	0.007365
																					0	0.001115	0.076115	0.007365
																					0	0.001115	0.076115	0.007365
																					0	0.001115	0.07924	0.007365
																					0	0.001115	0.07924	0.007365
																					0	0.001115	0.07924	0.007365
																					0	0.001115	0.07924	0.01049
																					0	0.001115	0.07924	0.01049
																					0	0.001115	0.07924	0.01049
																					0	0.001115	0.07924	0.01049
																					0	0.001115	0.07924	0.01049
																					0	0.001115	0.07924	0.01049
																					0	0.001115	0.07924	0.01049
																					0	0.001115	0.07924	0.01049
																					0	0.001115	0.07924	0.01049
																					0	0.001115	0.082365	0.01049
																					0	0.001115	0.082365	0.01049
																					0	0.001115	0.082365	0.01049
																					0	0.001115	0.082365	0.01049
																					0	0.001115	0.082365	0.01049
																					0	0.001115	0.082365	0.01049
																					0	0.001115	0.082365	0.01049
																					0	0.001115	0.082365	0.01049
																					0	0.001115	0.082365	0.01049
																					0	0.001115	0.082365	0.01049
																					0	0.001115	0.082365	0.01049
																					0	0.001115	0.082365	0.01049
																					0	0.001115	0.082365	0.01049
																					0	0.001115	0.082365	0.01049
																					0	0.001115	0.082365	0.01049
																					0	0.001115	0.082365	0.01049
																					0	0.001115	0.082365	0.01049
																					0	0.001115	0.08549	0.01049
																					0	0.001115	0.08549	0.01049
																					0	0.001115	0.08549	0.01049
																					0	0.001115	0.08549	0.01049
																					0	0.001115	0.08549	0.01049
																					0	0.001115	0.08549	0.01049
																					0	0.001115	0.08549	0.01049
																					0	0.001115	0.08549	0.01049
																					0	0.001115	0.08549	0.01049
																					0	0.001115	0.08549	0.01049
																					0	0.001115	0.08549	0.01049
																					0	0.001115	0.08549	0.01049
																					0	0.001115	0.08549	0.01049
																					0	0.001115	0.08549	0.01049
																					0	0.001115	0.088615	0.01049
																					0	0.001115	0.088615	0.01049
																					0	0.001115	0.088615	0.01049
																					0	0.001115	0.088615	0.01049
																					0	0.001115	0.088615	0.01049
																					0	0.001115	0.088615	0.01049
																					0	0.001115	0.088615	0.01049
																					0	0.001115	0.088615	0.01049
																					0	0.001115	0.088615	0.01049
																					0	0.001115	0.09174	0.01049
																					0	0.001115	0.09174	0.01049
																					0	0.001115	0.09174	0.01049
																					0	0.001115	0.09174	0.01049
																					0	0.001115	0.09174	0.01049
																					0	0.001115	0.09174	0.01049
																					0	0.001115	0.09174	0.01049
																					0	0.001115	0.09174	0.01049
																					0	0.001115	0.09174	0.01049
																					0	0.001115	0.09174	0.01049
																					0	0.001115	0.09174	0.01049
																					0	0.001115	0.09174	0.01049
																					0	0.001115	0.094865	0.01049
																					0	0.001115	0.094865	0.01049
																					0	0.001115	0.094865	0.01049
																					0	0.001115	0.094865	0.01049
																					0	0.001115	0.09799	0.01049
																					0	0.001115	0.09799	0.01049
																					0	0.001115	0.09799	0.01049
																					0	0.001115	0.09799	0.01049
																					0	0.001115	0.09799	0.01049
																					0	0.001115	0.09799	0.01049
																					0	0.001115	0.09799	0.01049
																					0	0.001115	0.09799	0.01049
																					0	0.001115	0.101115	0.01049
																					0	0.001115	0.101115	0.01049
																					0	0.001115	0.101115	0.01049
																					0	0.001115	0.101115	0.01049
																					0	0.001115	0.101115	0.01049
																					0	0.001115	0.101115	0.01049
																					0	0.001115	0.101115	0.01049
																					0	0.001115	0.101115	0.01049
																					0	0.001115	0.10424	0.01049
																					0	0.001115	0.10424	0.01049
																					0	0.001115	0.10424	0.01049
																					0	0.001115	0.10424	0.01049
																					0	0.001115	0.10424	0.01049
																					0	0.001115	0.10424	0.01049
																					0	0.001115	0.10424	0.01049
																					0	0.001115	0.10424	0.01049
																					0	0.001115	0.10424	0.01049
																					0	0.001115	0.10424	0.01049
																					0	0.001115	0.10424	0.01049
																					0	0.001115	0.10424	0.01049
																					0	0.001115	0.10424	0.01049
																					0	0.001115	0.10424	0.01049
																					0	0.001115	0.10424	0.01049
																					0	0.001115	0.10424	0.01049
																					0	0.001115	0.10424	0.01049
																					0	0.001115	0.10424	0.01049
																					0	0.001115	0.10424	0.01049
																					0	0.001115	0.107365	0.01049
																					0	0.001115	0.107365	0.01049
																					0	0.001115	0.113615	0.01049
																					0	0.001115	0.113615	0.01049
																					0	0.001115	0.11674	0.01049
																					0	0.001115	0.11674	0.01049
																					0	0.001115	0.11674	0.01049
																					0	0.001115	0.11674	0.01049
																					0	0.001115	0.11674	0.01049
																					0	0.001115	0.11674	0.01049
																					0	0.001115	0.11674	0.01049
																					0	0.001115	0.119865	0.01049
																					0	0.001115	0.119865	0.01049
																					0	0.001115	0.119865	0.01049
																					0	0.001115	0.119865	0.01049
																					0	0.001115	0.119865	0.01049
																					0	0.001115	0.12299	0.01049
																					0	0.001115	0.12299	0.01049
																					0	0.001115	0.126115	0.01049
																					0	0.001115		0.01049
																					0	0.001115		0.01049
																					0	0.00424		0.01049
																					0	0.00424		0.01049
																					0	0.00424		0.01049
																					0	0.00424		0.01049
																					0	0.00424		0.01049
																					0	0.00424		0.01049
																					0	0.00424		0.01049
																					0	0.00424		0.01049
																					0	0.00424		0.01049
																					0	0.00424		0.01049
																					0	0.00424		0.01049
																					0	0.00424		0.01049
																					0	0.00424		0.01049
																					0	0.00424		0.01049
																					0	0.00424		0.01049
																					0	0.00424		0.01049
																					0	0.00424		0.01049
																					0	0.00424		0.01049
																					0	0.00424		0.01049
																					0	0.00424		0.01049
																					0	0.00424		0.01049
																					0	0.00424		0.01049
																					0	0.00424		0.01049
																					0	0.00424		0.01049
																					0	0.00424		0.01049
																					0	0.00424		0.01049
																					0	0.00424		0.01049
																					0	0.00424		0.01049
																					0	0.00424		0.01049
																					0	0.00424		0.01049
																					0	0.00424		0.01049
																					0	0.00424		0.01049
																					0	0.00424		0.01049
																					0	0.00424		0.01049
																					0	0.00424		0.01049
																					0	0.00424		0.01049
																					0	0.00424		0.01049
																					0	0.00424		0.01049
																					0	0.00424		0.01049
																					0	0.00424		0.01049
																					0	0.00424		0.01049
																					0	0.00424		0.01049
																					0	0.00424		0.01049
																					0	0.00424		0.01049
																					0	0.00424		0.01049
																					0	0.00424		0.01049
																					0	0.00424		0.01049
																					0	0.00424		0.01049
																					0	0.00424		0.01049
																					0	0.00424		0.01049
																					0	0.00424		0.01049
																					0	0.00424		0.01049
																					0	0.00424		0.01049
																					0	0.00424		0.01049
																					0	0.00424		0.01049
																					0	0.00424		0.01049
																					0	0.00424		0.01049
																					0	0.00424		0.01049
																					0	0.00424		0.01049
																					0	0.00424		0.01049
																					0	0.00424		0.01049
																					0	0.00424		0.01049
																					0	0.00424		0.01049
																					0	0.00424		0.01049
																					0	0.00424		0.01049
																					0	0.00424		0.01049
																					0	0.00424		0.01049
																					0	0.00424		0.01049
																					0	0.00424		0.01049
																					0	0.00424		0.01049
																					0	0.00424		0.01049
																					0	0.00424		0.01049
																					0	0.00424		0.01049
																					0	0.00424		0.01049
																					0	0.00424		0.01049
																					0	0.00424		0.01049
																					0	0.00424		0.01049
																					0	0.00424		0.01049
																					0	0.00424		0.01049
																					0	0.00424		0.01049
																					0	0.00424		0.01049
																					0	0.00424		0.01049
																					0	0.00424		0.01049
																					0	0.00424		0.01049
																					0	0.00424		0.01049
																					0	0.00424		0.01049
																					0	0.00424		0.01049
																					0	0.00424		0.01049
																					0	0.00424		0.01049
																					0	0.00424		0.01049
																					0	0.00424		0.01049
																					0	0.00424		0.01049
																					0	0.00424		0.01049
																					0	0.00424		0.01049
																					0	0.00424		0.01049
																					0	0.00424		0.01049
																					0	0.00424		0.01049
																					0	0.00424		0.01049
																					0	0.00424		0.01049
																					0	0.00424		0.01049
																					0	0.00424		0.01049
																					0	0.00424		0.01049
																					0	0.00424		0.01049
																					0	0.00424		0.01049
																					0	0.00424		0.01049
																					0	0.00424		0.01049
																					0	0.00424		0.01049
																					0	0.00424		0.01049
																					0	0.00424		0.01049
																					0	0.00424		0.01049
																					0	0.00424		0.01049
																					0	0.00424		0.01049
																					0	0.00424		0.01049
																					0	0.00424		0.01049
																					0	0.00424		0.01049
																					0	0.00424		0.01049
																					0	0.00424		0.01049
																					0	0.00424		0.01049
																					0	0.00424		0.01049
																					0	0.00424		0.01049
																					0	0.00424		0.01049
																					0	0.00424		0.01049
																					0	0.00424		0.01049
																					0	0.00424		0.01049
																					0	0.00424		0.01049
																					0	0.00424		0.01049
																					0	0.00424		0.01049
																					0	0.00424		0.01049
																					0	0.00424		0.01049
																					0	0.00424		0.01049
																					0	0.00424		0.01049
																					0	0.00424		0.01049
																					0	0.00424		0.01049
																					0	0.00424		0.01049
																					0	0.00424		0.01049
																					0	0.00424		0.01049
																					0	0.00424		0.01049
																					0	0.00424		0.01049
																					0	0.00424		0.01049
																					0	0.00424		0.01049
																					0	0.00424		0.01049
																					0	0.00424		0.01049
																					0	0.00424		0.01049
																					0	0.00424		0.01049
																					0	0.00424		0.01049
																					0	0.00424		0.01049
																					0	0.00424		0.01049
																					0	0.00424		0.01049
																					0	0.00424		0.01049
																					0	0.00424		0.01049
																					0	0.00424		0.01049
																					0	0.00424		0.01049
																					0	0.00424		0.01049
																					0	0.00424		0.01049
																					0	0.00424		0.01049
																					0	0.00424		0.01049
																					0	0.00424		0.01049
																					0	0.00424		0.01049
																					0	0.00424		0.01049
																					0	0.00424		0.01049
																					0	0.00424		0.01049
																					0	0.00424		0.01049
																					0	0.00424		0.01049
																					0	0.00424		0.01049
																					0	0.00424		0.01049
																					0	0.00424		0.01049
																					0	0.00424		0.01049
																					0	0.00424		0.01049
																					0	0.00424		0.01049
																					0	0.00424		0.01049
																					0	0.00424		0.01049
																					0	0.00424		0.01049
																					0	0.00424		0.01049
																					0	0.00424		0.01049
																					0	0.00424		0.01049
																					0	0.00424		0.01049
																					0	0.00424		0.01049
																					0	0.00424		0.01049
																					0	0.00424		0.01049
																					0	0.00424		0.01049
																					0	0.00424		0.01049
																					0	0.00424		0.01049
																					0	0.00424		0.01049
																					0	0.00424		0.01049
																					0	0.00424		0.01049
																					0	0.00424		0.01049
																					0	0.00424		0.01049
																					0	0.00424		0.01049
																					0	0.00424		0.01049
																					0	0.00424		0.01049
																					0	0.00424		0.01049
																					0	0.00424		0.01049
																					0	0.00424		0.01049
																					0	0.00424		0.01049
																					0	0.00424		0.01049
																					0	0.00424		0.01049
																					0	0.007365		0.01049
																					0	0.007365		0.01049
																					0	0.007365		0.013615
																					0	0.007365		0.013615
																					0	0.007365		0.013615
																					0	0.007365		0.013615
																					0	0.007365		0.013615
																					0	0.007365		0.013615
																					0	0.007365		0.013615
																					0	0.007365		0.013615
																					0	0.007365		0.013615
																					0	0.007365		0.013615
																					0	0.007365		0.013615
																					0	0.007365		0.013615
																					0	0.007365		0.013615
																					0	0.007365		0.013615
																					0	0.007365		0.013615
																					0	0.007365		0.013615
																					0	0.007365		0.013615
																					0	0.007365		0.013615
																					0	0.007365		0.013615
																					0	0.007365		0.013615
																					0	0.007365		0.013615
																					0	0.007365		0.013615
																					0	0.007365		0.013615
																					0	0.007365		0.013615
																					0	0.007365		0.013615
																					0	0.007365		0.013615
																					0	0.007365		0.013615
																					0	0.007365		0.013615
																					0	0.007365		0.013615
																					0	0.007365		0.013615
																					0	0.007365		0.013615
																					0	0.007365		0.013615
																					0	0.007365		0.013615
																					0	0.007365		0.013615
																					0	0.007365		0.013615
																					0	0.007365		0.013615
																					0	0.007365		0.013615
																					0	0.007365		0.013615
																					0	0.007365		0.013615
																					0	0.007365		0.013615
																					0	0.007365		0.013615
																					0	0.007365		0.013615
																					0	0.007365		0.013615
																					0	0.007365		0.013615
																					0	0.007365		0.013615
																					0	0.007365		0.013615
																					0	0.007365		0.013615
																					0	0.007365		0.013615
																					0	0.007365		0.013615
																					0	0.007365		0.013615
																					0	0.007365		0.013615
																					0	0.007365		0.013615
																					0	0.007365		0.013615
																					0	0.007365		0.013615
																					0	0.007365		0.013615
																					0	0.007365		0.013615
																					0	0.007365		0.013615
																					0	0.007365		0.013615
																					0	0.007365		0.013615
																					0	0.007365		0.013615
																					0	0.007365		0.013615
																					0	0.007365		0.013615
																					0	0.007365		0.013615
																					0	0.007365		0.013615
																					0	0.007365		0.013615
																					0	0.007365		0.013615
																					0	0.007365		0.013615
																					0	0.007365		0.013615
																					0	0.007365		0.013615
																					0	0.007365		0.013615
																					0	0.007365		0.013615
																					0	0.007365		0.013615
																					0	0.007365		0.013615
																					0	0.007365		0.013615
																					0	0.007365		0.013615
																					0	0.007365		0.013615
																					0	0.007365		0.013615
																					0	0.007365		0.013615
																					0	0.007365		0.013615
																					0	0.007365		0.013615
																					0	0.007365		0.013615
																					0	0.007365		0.013615
																					0	0.007365		0.013615
																					0	0.007365		0.013615
																					0	0.007365		0.013615
																					0	0.007365		0.013615
																					0	0.007365		0.013615
																					0	0.007365		0.013615
																					0	0.007365		0.013615
																					0	0.007365		0.013615
																					0	0.007365		0.013615
																					0	0.007365		0.013615
																					0	0.007365		0.013615
																					0	0.007365		0.013615
																					0	0.007365		0.013615
																					0	0.007365		0.013615
																					0	0.007365		0.013615
																					0	0.007365		0.013615
																					0	0.007365		0.013615
																					0	0.007365		0.013615
																					0	0.007365		0.013615
																					0	0.007365		0.013615
																					0	0.007365		0.013615
																					0	0.007365		0.013615
																					0	0.007365		0.013615
																					0	0.007365		0.013615
																					0	0.007365		0.013615
																					0	0.007365		0.013615
																					0	0.007365		0.013615
																					0	0.007365		0.013615
																					0	0.007365		0.013615
																					0	0.007365		0.013615
																					0	0.007365		0.013615
																					0	0.007365		0.013615
																					0	0.007365		0.013615
																					0	0.007365		0.013615
																					0	0.007365		0.013615
																					0	0.007365		0.013615
																					0	0.007365		0.013615
																					0	0.007365		0.013615
																					0	0.007365		0.013615
																					0	0.007365		0.013615
																					0	0.007365		0.013615
																					0	0.007365		0.013615
																					0	0.007365		0.013615
																					0	0.007365		0.013615
																					0	0.007365		0.013615
																					0	0.007365		0.013615
																					0	0.007365		0.013615
																					0	0.007365		0.013615
																					0	0.007365		0.013615
																					0	0.007365		0.013615
																					0	0.007365		0.013615
																					0	0.007365		0.013615
																					0	0.007365		0.013615
																					0	0.007365		0.013615
																					0	0.007365		0.013615
																					0	0.007365		0.013615
																					0	0.007365		0.013615
																					0	0.007365		0.013615
																					0	0.007365		0.013615
																					0	0.007365		0.013615
																					0	0.007365		0.013615
																					0	0.007365		0.013615
																					0	0.007365		0.013615
																					0	0.007365		0.013615
																					0	0.007365		0.013615
																					0	0.007365		0.013615
																					0	0.007365		0.013615
																					0	0.007365		0.013615
																					0	0.007365		0.013615
																					0	0.007365		0.013615
																					0	0.007365		0.013615
																					0	0.007365		0.013615
																					0	0.007365		0.013615
																					0	0.007365		0.013615
																					0	0.007365		0.013615
																					0	0.007365		0.013615
																					0	0.007365		0.013615
																					0	0.007365		0.013615
																					0	0.007365		0.013615
																					0	0.007365		0.013615
																					0	0.007365		0.013615
																					0	0.007365		0.013615
																					0	0.01049		0.013615
																					0	0.01049		0.013615
																					0	0.01049		0.013615
																					0	0.01049		0.013615
																					0	0.01049		0.013615
																					0	0.01049		0.013615
																					0	0.01049		0.013615
																					0	0.01049		0.013615
																					0	0.01049		0.013615
																					0	0.01049		0.013615
																					0	0.01049		0.013615
																					0	0.01049		0.013615
																					0	0.01049		0.013615
																					0	0.01049		0.013615
																					0	0.01049		0.013615
																					0	0.01049		0.013615
																					0	0.01049		0.013615
																					0	0.01049		0.013615
																					0	0.01049		0.013615
																					0	0.01049		0.013615
																					0	0.01049		0.013615
																					0	0.01049		0.013615
																					0	0.01049		0.013615
																					0	0.01049		0.013615
																					0	0.01049		0.013615
																					0	0.01049		0.013615
																					0	0.01049		0.013615
																					0	0.01049		0.013615
																					0	0.01049		0.013615
																					0	0.01049		0.013615
																					0	0.01049		0.013615
																					0	0.01049		0.013615
																					0	0.01049		0.013615
																					0	0.01049		0.013615
																					0	0.01049		0.013615
																					0	0.01049		0.013615
																					0	0.01049		0.013615
																					0	0.01049		0.013615
																					0	0.01049		0.013615
																					0	0.01049		0.013615
																					0	0.01049		0.013615
																					0	0.01049		0.013615
																					0	0.01049		0.013615
																					0	0.01049		0.013615
																					0	0.01049		0.013615
																					0	0.01049		0.013615
																					0	0.01049		0.013615
																					0	0.01049		0.013615
																					0	0.01049		0.013615
																					0	0.01049		0.013615
																					0	0.01049		0.013615
																					0	0.01049		0.013615
																					0	0.01049		0.013615
																					0	0.01049		0.013615
																					0	0.01049		0.013615
																					0	0.01049		0.013615
																					0	0.01049		0.013615
																					0	0.01049		0.013615
																					0	0.01049		0.013615
																					0	0.01049		0.013615
																					0	0.01049		0.013615
																					0	0.01049		0.013615
																					0	0.01049		0.013615
																					0	0.01049		0.013615
																					0	0.01049		0.013615
																					0	0.01049		0.013615
																					0	0.01049		0.013615
																					0	0.01049		0.013615
																					0	0.01049		0.013615
																					0	0.01049		0.013615
																					0	0.01049		0.013615
																					0	0.01049		0.013615
																					0	0.01049		0.013615
																					0	0.01049		0.013615
																					0	0.01049		0.013615
																					0	0.01049		0.013615
																					0	0.01049		0.013615
																					0	0.01049		0.013615
																					0	0.01049		0.013615
																					0	0.01049		0.013615
																					0	0.01049		0.013615
																					0	0.01049		0.013615
																					0	0.01049		0.013615
																					0	0.01049		0.013615
																					0	0.01049		0.013615
																					0	0.01049		0.013615
																					0	0.01049		0.013615
																					0	0.01049		0.013615
																					0	0.01049		0.013615
																					0	0.01049		0.013615
																					0	0.01049		0.013615
																					0	0.01049		0.013615
																					0	0.01049		0.013615
																					0	0.01049		0.013615
																					0	0.01049		0.013615
																					0	0.01049		0.013615
																					0	0.01049		0.013615
																					0	0.01049		0.013615
																					0	0.01049		0.013615
																					0	0.01049		0.013615
																					0	0.01049		0.013615
																					0	0.01049		0.013615
																					0	0.01049		0.013615
																					0	0.01049		0.013615
																					0	0.01049		0.013615
																					0	0.01049		0.013615
																					0	0.01049		0.013615
																					0	0.01049		0.013615
																					0	0.01049		0.013615
																					0	0.01049		0.013615
																					0	0.01049		0.013615
																					0	0.01049		0.013615
																					0	0.01049		0.013615
																					0	0.01049		0.013615
																					0	0.01049		0.013615
																					0	0.01049		0.013615
																					0	0.01049		0.013615
																					0	0.01049		0.013615
																					0	0.01049		0.013615
																					0	0.01049		0.013615
																					0	0.01049		0.013615
																					0	0.01049		0.013615
																					0	0.01049		0.013615
																					0	0.01049		0.013615
																					0	0.01049		0.013615
																					0	0.01049		0.013615
																					0	0.01049		0.013615
																					0	0.01049		0.013615
																					0	0.01049		0.013615
																					0	0.01049		0.013615
																					0	0.01049		0.013615
																					0	0.01049		0.013615
																					0	0.01049		0.013615
																					0	0.01049		0.013615
																					0	0.01049		0.013615
																					0	0.01049		0.013615
																					0	0.01049		0.013615
																					0	0.01049		0.013615
																					0	0.01049		0.013615
																					0	0.01049		0.013615
																					0	0.01049		0.013615
																					0	0.01049		0.013615
																					0	0.01049		0.013615
																					0	0.01049		0.013615
																					0	0.01049		0.013615
																					0	0.01049		0.013615
																					0	0.01049		0.013615
																					0	0.01049		0.013615
																					0	0.01049		0.013615
																					0	0.01049		0.013615
																					0	0.01049		0.013615
																					0	0.01049		0.013615
																					0	0.01049		0.013615
																					0	0.01049		0.013615
																					0	0.01049		0.013615
																					0	0.01049		0.013615
																					0	0.01049		0.013615
																					0	0.01049		0.013615
																					0	0.01049		0.013615
																					0	0.01049		0.013615
																					0	0.01049		0.013615
																					0	0.01049		0.013615
																					0	0.01049		0.013615
																					0	0.01049		0.013615
																					0	0.01049		0.013615
																					0	0.01049		0.013615
																					0	0.01049		0.013615
																					0	0.01049		0.013615
																					0	0.01049		0.013615
																					0	0.01049		0.013615
																					0	0.01049		0.013615
																					0	0.01049		0.013615
																					0	0.01049		0.013615
																					0	0.01049		0.013615
																					0	0.01049		0.013615
																					0	0.01049		0.013615
																					0	0.01049		0.013615
																					0	0.01049		0.013615
																					0	0.01049		0.013615
																					0	0.01049		0.013615
																					0	0.01049		0.013615
																					0	0.01049		0.013615
																					0	0.01049		0.013615
																					0	0.01049		0.013615
																					0	0.01049		0.013615
																					0	0.01049		0.013615
																					0	0.01049		0.013615
																					0	0.01049		0.013615
																					0	0.01049		0.013615
																					0	0.01049		0.013615
																					0	0.01049		0.013615
																					0	0.01049		0.013615
																					0	0.01049		0.013615
																					0	0.01049		0.013615
																					0	0.01049		0.013615
																					0	0.01049		0.013615
																					0	0.01049		0.013615
																					0	0.01049		0.013615
																					0	0.01049		0.013615
																					0	0.01049		0.013615
																					0	0.01049		0.013615
																					0	0.01049		0.013615
																					0	0.01049		0.013615
																					0	0.01049		0.013615
																					0	0.01049		0.013615
																					0	0.01049		0.013615
																					0	0.01049		0.013615
																					0	0.01049		0.013615
																					0	0.01049		0.013615
																					0	0.01049		0.013615
																					0	0.01049		0.013615
																					0	0.013615		0.013615
																					0	0.013615		0.013615
																					0	0.013615		0.013615
																					0	0.013615		0.013615
																					0	0.013615		0.013615
																					0	0.013615		0.013615
																					0	0.013615		0.013615
																					0	0.013615		0.013615
																					0	0.013615		0.013615
																					0	0.013615		0.013615
																					0	0.013615		0.013615
																					0	0.013615		0.013615
																					0	0.013615		0.013615
																					0	0.013615		0.013615
																					0	0.013615		0.013615
																					0	0.013615		0.013615
																					0	0.013615		0.013615
																					0	0.013615		0.013615
																					0	0.013615		0.013615
																					0	0.013615		0.013615
																					0	0.013615		0.013615
																					0	0.013615		0.013615
																					0	0.013615		0.013615
																					0	0.013615		0.013615
																					0	0.013615		0.013615
																					0	0.013615		0.013615
																					0	0.013615		0.013615
																					0	0.013615		0.013615
																					0	0.013615		0.013615
																					0	0.013615		0.013615
																					0	0.013615		0.013615
																					0	0.013615		0.013615
																					0	0.013615		0.013615
																					0	0.013615		0.013615
																					0	0.013615		0.013615
																					0	0.013615		0.013615
																					0	0.013615		0.013615
																					0	0.013615		0.013615
																					0	0.013615		0.013615
																					0	0.013615		0.013615
																					0	0.013615		0.013615
																					0	0.013615		0.013615
																					0	0.013615		0.013615
																					0	0.013615		0.013615
																					0	0.013615		0.013615
																					0	0.013615		0.013615
																					0	0.013615		0.013615
																					0	0.013615		0.013615
																					0	0.013615		0.013615
																					0	0.013615		0.013615
																					0	0.013615		0.013615
																					0	0.013615		0.013615
																					0	0.013615		0.013615
																					0	0.013615		0.013615
																					0	0.013615		0.013615
																					0	0.013615		0.013615
																					0	0.013615		0.013615
																					0	0.013615		0.013615
																					0	0.013615		0.013615
																					0	0.013615		0.013615
																					0	0.013615		0.013615
																					0	0.013615		0.013615
																					0	0.013615		0.013615
																					0	0.013615		0.013615
																					0	0.013615		0.013615
																					0	0.013615		0.013615
																					0	0.013615		0.013615
																					0	0.013615		0.013615
																					0	0.013615		0.013615
																					0	0.013615		0.013615
																					0	0.013615		0.013615
																					0	0.013615		0.013615
																					0	0.013615		0.013615
																					0	0.013615		0.013615
																					0	0.013615		0.013615
																					0	0.013615		0.013615
																					0	0.013615		0.013615
																					0	0.013615		0.013615
																					0	0.013615		0.013615
																					0	0.013615		0.013615
																					0	0.013615		0.013615
																					0	0.013615		0.013615
																					0	0.013615		0.013615
																					0	0.013615		0.013615
																					0	0.013615		0.013615
																					0	0.013615		0.013615
																					0	0.013615		0.013615
																					0	0.013615		0.013615
																					0	0.013615		0.013615
																					0	0.013615		0.013615
																					0	0.013615		0.013615
																					0	0.013615		0.013615
																					0	0.013615		0.013615
																					0	0.013615		0.013615
																					0	0.013615		0.013615
																					0	0.013615		0.013615
																					0	0.013615		0.013615
																					0	0.013615		0.013615
																					0	0.013615		0.013615
																					0	0.013615		0.013615
																					0	0.013615		0.013615
																					0	0.013615		0.013615
																					0	0.013615		0.013615
																					0	0.013615		0.013615
																					0	0.013615		0.013615
																					0	0.013615		0.013615
																					0	0.013615		0.013615
																					0	0.013615		0.013615
																					0	0.013615		0.013615
																					0	0.013615		0.013615
																					0	0.013615		0.013615
																					0	0.013615		0.013615
																					0	0.013615		0.013615
																					0	0.013615		0.013615
																					0	0.013615		0.013615
																					0	0.013615		0.013615
																					0	0.013615		0.013615
																					0	0.013615		0.013615
																					0	0.013615		0.013615
																					0	0.013615		0.013615
																					0	0.013615		0.013615
																					0	0.013615		0.013615
																					0	0.013615		0.013615
																					0	0.013615		0.013615
																					0	0.013615		0.013615
																					0	0.013615		0.013615
																					0	0.013615		0.013615
																					0	0.013615		0.013615
																					0	0.013615		0.013615
																					0	0.013615		0.013615
																					0	0.013615		0.013615
																					0	0.013615		0.013615
																					0	0.013615		0.013615
																					0	0.013615		0.013615
																					0	0.013615		0.013615
																					0	0.013615		0.013615
																					0	0.013615		0.013615
																					0	0.013615		0.013615
																					0	0.013615		0.013615
																					0	0.013615		0.013615
																					0	0.013615		0.013615
																					0	0.013615		0.013615
																					0	0.013615		0.013615
																					0	0.013615		0.013615
																					0	0.013615		0.013615
																					0	0.013615		0.013615
																					0	0.013615		0.013615
																					0	0.013615		0.013615
																					0	0.013615		0.013615
																					0	0.013615		0.013615
																					0	0.013615		0.013615
																					0	0.013615		0.013615
																					0	0.013615		0.013615
																					0	0.013615		0.013615
																					0	0.013615		0.013615
																					0	0.013615		0.013615
																					0	0.013615		0.013615
																					0	0.013615		0.013615
																					0	0.013615		0.013615
																					0	0.013615		0.013615
																					0	0.013615		0.013615
																					0	0.013615		0.013615
																					0	0.013615		0.013615
																					0	0.013615		0.013615
																					0	0.013615		0.013615
																					0	0.013615		0.013615
																					0	0.013615		0.013615
																					0	0.013615		0.013615
																					0	0.013615		0.013615
																					0	0.013615		0.013615
																					0	0.013615		0.013615
																					0	0.013615		0.013615
																					0	0.013615		0.013615
																					0	0.013615		0.013615
																					0	0.013615		0.013615
																					0	0.013615		0.013615
																					0	0.013615		0.013615
																					0	0.013615		0.013615
																					0	0.013615		0.013615
																					0	0.013615		0.013615
																					0	0.013615		0.013615
																					0	0.013615		0.013615
																					0	0.013615		0.013615
																					0	0.013615		0.013615
																					0	0.01674		0.013615
																					0	0.01674		0.013615
																					0	0.01674		0.013615
																					0	0.01674		0.013615
																					0	0.01674		0.013615
																					0	0.01674		0.013615
																					0	0.01674		0.013615
																					0	0.01674		0.013615
																					0	0.01674		0.013615
																					0	0.01674		0.013615
																					0	0.01674		0.013615
																					0	0.01674		0.013615
																					0	0.01674		0.013615
																					0	0.01674		0.013615
																					0	0.01674		0.013615
																					0	0.01674		0.013615
																					0	0.01674		0.013615
																					0	0.01674		0.013615
																					0	0.01674		0.013615
																					0	0.01674		0.013615
																					0	0.01674		0.013615
																					0	0.01674		0.013615
																					0	0.01674		0.013615
																					0	0.01674		0.013615
																					0	0.01674		0.01674
																					0	0.01674		0.01674
																					0	0.01674		0.01674
																					0	0.01674		0.01674
																					0	0.01674		0.01674
																					0	0.01674		0.01674
																					0	0.01674		0.01674
																					0	0.01674		0.01674
																					0	0.01674		0.01674
																					0	0.01674		0.01674
																					0	0.01674		0.01674
																					0	0.01674		0.01674
																					0	0.01674		0.01674
																					0	0.01674		0.01674
																					0	0.01674		0.01674
																					0	0.01674		0.01674
																					0	0.01674		0.01674
																					0	0.01674		0.01674
																					0	0.01674		0.01674
																					0	0.01674		0.01674
																					0	0.01674		0.01674
																					0	0.01674		0.01674
																					0	0.01674		0.01674
																					0	0.01674		0.01674
																					0	0.01674		0.01674
																					0	0.01674		0.01674
																					0	0.01674		0.01674
																					0	0.01674		0.01674
																					0	0.01674		0.01674
																					0	0.01674		0.01674
																					0	0.01674		0.01674
																					0	0.01674		0.01674
																					0	0.01674		0.01674
																					0	0.01674		0.01674
																					0	0.01674		0.01674
																					0	0.01674		0.01674
																					0	0.01674		0.01674
																					0	0.01674		0.01674
																					0	0.01674		0.01674
																					0	0.01674		0.01674
																					0	0.01674		0.01674
																					0	0.01674		0.01674
																					0	0.01674		0.01674
																					0	0.01674		0.01674
																					0	0.01674		0.01674
																					0	0.01674		0.01674
																					0	0.01674		0.01674
																					0	0.01674		0.01674
																					0	0.01674		0.01674
																					0	0.01674		0.01674
																					0	0.01674		0.01674
																					0	0.01674		0.01674
																					0	0.01674		0.01674
																					0	0.01674		0.01674
																					0	0.01674		0.01674
																					0	0.01674		0.01674
																					0	0.01674		0.01674
																					0	0.01674		0.01674
																					0	0.01674		0.01674
																					0	0.01674		0.01674
																					0	0.01674		0.01674
																					0	0.01674		0.01674
																					0	0.01674		0.01674
																					0	0.01674		0.01674
																					0	0.01674		0.01674
																					0	0.01674		0.01674
																					0	0.01674		0.01674
																					0	0.01674		0.01674
																					0	0.01674		0.01674
																					0	0.01674		0.01674
																					0	0.01674		0.01674
																					0	0.01674		0.01674
																					0	0.01674		0.01674
																					0	0.01674		0.01674
																					0	0.01674		0.01674
																					0	0.01674		0.01674
																					0	0.01674		0.01674
																					0	0.01674		0.01674
																					0	0.01674		0.01674
																					0	0.01674		0.01674
																					0	0.01674		0.01674
																					0	0.01674		0.01674
																					0	0.01674		0.01674
																					0	0.01674		0.01674
																					0	0.01674		0.01674
																					0	0.01674		0.01674
																					0	0.01674		0.01674
																					0	0.01674		0.01674
																					0	0.01674		0.01674
																					0	0.01674		0.01674
																					0	0.01674		0.01674
																					0	0.01674		0.01674
																					0	0.01674		0.01674
																					0	0.01674		0.01674
																					0	0.01674		0.01674
																					0	0.01674		0.01674
																					0	0.01674		0.01674
																					0	0.01674		0.01674
																					0	0.01674		0.01674
[truncated: 10,997 more rows]

## Sheet: Figure 4a-c
Fig. 4 Transcriptome analysis in human NBCs and swMBCs.
a, Differential expression analysis comparing mRNA transcript levels in CD27+IgG+ vs. CD27-IgD+ as determined by EdgeR and depicted by volcano plot												b, Differential expression analysis comparing mRNA transcript levels in CD27+IgA+ vs. CD27-IgD+ as determined by EdgeR and depicted by volcano plot												c, Differential expression analysis comparing mRNA transcript levels in CD27+IgG+ vs. CD27+IgA+ as determined by EdgeR and depicted by volcano plot
ProbeIDs	logFC	logCPM	LR	PValue	FDR							ProbeIDs	logFC	logCPM	LR	PValue	FDR							ProbeIDs	logFC	logCPM	LR	PValue	FDR
GDPD5	5.21301	6.33235	401.601	2.46898e-89	1.43983e-84							COL4A3	4.34974	6.80353	413.805	5.44265e-92	3.17399e-87							hsa-mir-1253	2.1e-17	-2.96002	0	1	1
COL4A3	4.17896	6.61029	372.074	6.61522e-83	1.9289e-78							IGHA2	5.99131	6.28207	398.756	1.02726e-88	2.99535e-84							5S_rRNA	-0.96119	-1.45294	0.966098	0.325655	1
IGHG1	4.93845	7.25061	368.751	3.50144e-82	6.80645e-78							MUC16	8.93232	5.02745	364.461	3.00743e-81	5.84614e-77							7SK	0.0803433	-1.2337	0.00620954	0.937191	1
SPRY1	-5.56414	5.50437	367.371	6.99096e-82	1.01923e-77							GDPD5	5.01216	6.16614	322.774	3.6033e-72	5.25334e-68							A1BG	0.20788	0.456177	0.21277	0.644605	1
MUC16	8.77611	4.831	360.422	2.27894e-80	2.65802e-76							TBC1D27	3.76362	6.1746	296.004	2.44502e-66	2.85173e-62							A1CF	-0.0916472	-2.22537	0.00208571	0.963574	1
BAIAP3	4.82354	7.55024	346.893	2.01223e-77	1.95579e-73							TCL1A	-5.99657	5.02228	291.368	2.50321e-65	2.43299e-61							A2M	-0.724152	-0.554321	0.943899	0.331277	1
TCL1A	-6.24055	5.00321	344.89	5.49593e-77	4.57866e-73							SPRY1	-4.53062	5.54861	264.856	1.50027e-59	1.24987e-55							A2ML1	0.969922	-2.37774	0.405469	0.524278	1
CD80	4.93156	5.78634	313.535	3.70813e-70	2.70309e-66							BAIAP3	5.05406	7.94117	243.772	5.91799e-55	4.31399e-51							A2MP1	0.561198	-2.01861	0.116528	0.732831	1
TBC1D27	3.5034	5.90267	235.851	3.15826e-53	2.04645e-49							DSP	-4.45404	5.20932	228.538	1.24225e-51	8.04937e-48							A3GALT2	-0.0461269	-0.988177	0.00262854	0.959111	1
TRERF1	6.98832	4.13919	234.493	6.24648e-53	3.64276e-49							AL928768.3	6.38666	4.77427	227.395	2.20562e-51	1.28625e-47							A4GALT	-0.732003	0.442208	1.50881	0.21932	1
APBB2	-5.11565	5.27493	230.869	3.85286e-52	2.04261e-48							RORA	4.30295	5.95127	216.332	5.70817e-49	3.02621e-45							A4GNT	2.1e-17	-2.96002	0	1	1
TEX9	5.8664	4.78993	223.608	1.47676e-50	7.17666e-47							C10orf128	5.56169	4.67471	208.772	2.54609e-47	1.23734e-43							AAAS	0.00157235	3.57163	7.94e-05	0.992892	1
TOX	7.54839	4.00215	218.86	1.6037e-49	7.19407e-46							CD80	4.4027	5.30177	205.422	1.3699e-46	6.14527e-43							AACS	-0.121796	3.58074	0.489431	0.484181	1
GABARAPL1	-3.65403	5.56515	208.333	3.17308e-47	1.32175e-43							IKZF2	-4.17987	5.57891	198.336	4.81814e-45	2.007e-41							AACSP1	-3.64225	-2.54138	4.04151	0.044394	1
KLF4	-3.87299	7.37648	206.616	7.52064e-47	2.92387e-43							RASSF6	6.63932	5.18527	187.626	1.04831e-42	4.07563e-39							AADAC	2.1e-17	-2.96002	0	1	1
C10orf128	5.4299	4.49095	206.207	9.23353e-47	3.36545e-43							TNFRSF13B	3.81933	5.51141	184.777	4.39032e-42	1.60019e-38							AADACL2	2.37781	-2.73708	1.7974	0.180027	1
IKZF2	-4.15776	5.55232	205.004	1.68969e-46	5.79634e-43							CD200	-4.35781	4.89825	182.232	1.57829e-41	5.4142e-38							AADACL3	2.13966	-2.73769	1.51689	0.21809	1
COL4A4	4.67424	5.79277	204.838	1.83754e-46	5.95331e-43							ZBTB16	-4.24306	5.15945	179.674	5.70904e-41	1.84963e-37							AADACL4	2.1e-17	-2.96002	0	1	1
IGHD	-5.55976	9.01642	202.403	6.24261e-46	1.91606e-42							TRPV3	5.82358	4.78899	177.185	1.99537e-40	6.12443e-37							AADACP1	1.8262	-2.84507	1.16318	0.280807	1
NEK6	3.21052	6.45517	201.428	1.0189e-45	2.97095e-42							PCDH9	-4.42748	5.16606	176.133	3.38637e-40	9.87415e-37							AADAT	3.06121	-2.63966	2.68515	0.101288	1
AIM2	5.99528	4.03079	193.656	5.06282e-44	1.40594e-40							APBB2	-5.24602	5.28258	174.961	6.10497e-40	1.69535e-36							AAED1	0.319981	4.78002	5.33224	0.0209344	0.931575
FAM129A	4.87056	5.25603	188.265	7.60478e-43	2.01585e-39							IGHA1	5.25609	8.94817	170.99	4.49702e-39	1.19206e-35							AAGAB	0.132292	5.40707	1.71671	0.190118	1
XYLT1	-2.64422	6.86402	185.872	2.53146e-42	6.41857e-39							COL18A1	5.32663	6.75486	167.629	2.43799e-38	6.18158e-35							AAK1	-0.191974	2.63225	0.763092	0.382362	1
TCL6	-5.481	4.25407	181.19	2.66499e-41	6.47559e-38							GABARAPL1	-3.48183	5.59361	162.819	2.73956e-37	6.65678e-34							AAMDC	-0.294393	0.799153	0.615065	0.432887	1
RORA	3.97044	5.63254	180.68	3.44369e-41	8.03302e-38							TOX	7.29424	3.75902	162.499	3.21859e-37	7.50794e-34							AAMP	0.0490197	5.27439	0.234014	0.628563	1
YBX3	-4.36561	7.84385	176.749	2.48426e-40	5.57209e-37							TRERF1	6.60671	3.82427	160.952	7.01021e-37	1.57236e-33							AANAT	-0.0445541	2.88607	0.0347348	0.852152	1
MCOLN2	3.50607	5.45558	174.641	7.17023e-40	1.54869e-36							TGM2	5.40418	4.31165	159.625	1.36623e-36	2.95089e-33							AAR2	0.0520046	5.15795	0.248839	0.617894	1
ACSM3	-3.14133	5.92523	173.186	1.49063e-39	3.10461e-36							BCL7A	-2.57682	6.45075	159.542	1.42434e-36	2.96654e-33							AARD	-2.03952	-2.84364	1.52025	0.217582	1
TGM2	5.37905	4.37114	170.958	4.57061e-39	9.19118e-36							COL4A4	4.65394	5.79484	159.281	1.62445e-36	3.26667e-33							AARS	0.0500798	5.72618	0.180333	0.671087	1
ZBTB16	-4.26004	5.15189	168.096	1.9275e-38	3.74686e-35							MXI1	-2.47027	6.63817	155.516	1.07977e-35	2.09897e-32							AARS2	0.0873949	4.22697	0.358071	0.54958	1
PCDH9	-3.68337	5.19462	167.738	2.30768e-38	4.34119e-35							IGHD	-5.50537	9.02638	152.721	4.40729e-35	8.29097e-32							AARSD1	-0.116658	2.42873	0.195995	0.657973	1
BTNL9	3.72855	5.56207	167.075	3.22067e-38	5.86936e-35							SAMSN1	2.61341	6.23209	151.704	7.35213e-35	1.33986e-31							AARSP1	2.1e-17	-2.96002	0	1	1
COCH	4.91209	5.95228	164.739	1.04306e-37	1.84329e-34							AIM2	5.81816	3.88414	151.444	8.38247e-35	1.48133e-31							AASDH	-0.056089	3.9301	0.0898589	0.764357	1
RASSF6	5.91962	4.43464	162.761	2.82096e-37	4.83853e-34							TEX9	5.57616	4.47423	150.474	1.36545e-34	2.34202e-31							AASDHPPT	-0.05804	5.12559	0.256247	0.61271	1
TRPV3	5.55883	4.54421	157.831	3.36873e-36	5.61297e-33							KLF4	-4.03322	7.35445	146.678	9.23032e-34	1.53796e-30							AASS	-0.513335	1.47673	3.11352	0.0776451	1
ATXN1	3.19096	5.49354	155.859	9.08932e-36	1.47239e-32							COL19A1	-2.69104	7.15999	145.188	1.95392e-33	3.16519e-30							AATF	-0.0298792	5.70587	0.0814221	0.775379	1
TNFRSF13B	3.65531	5.33132	154.188	2.10712e-35	3.32111e-32							TCL6	-5.19564	4.26583	143.908	3.72115e-33	5.86503e-30							AATK	-2.22235	0.414465	12.3086	0.000450888	0.0988512
SAMSN1	2.64657	6.27218	152.885	4.05987e-35	6.23051e-32							CTD-2215E18.1	-3.24954	5.56311	143.529	4.50298e-33	6.91053e-30							AB019438.66	2.37781	-2.73708	1.7974	0.180027	1
COL19A1	-2.64425	7.15313	152.074	6.10343e-35	8.98406e-32							MAML3	-5.38885	3.89506	137.924	7.57386e-32	1.13252e-28							AB019440.1	1.8262	-2.84507	1.16318	0.280807	1
ARHGAP31	3.3073	6.03082	152.055	6.16222e-35	8.98406e-32							MCOLN2	3.49238	5.42441	137.371	1.00026e-31	1.45831e-28							AB019441.29	0.0619951	5.19795	0.205115	0.650624	1
HIPK2	3.43871	8.1259	151.333	8.86537e-35	1.26098e-31							YBX3	-4.49877	7.84865	136.668	1.42524e-31	2.02722e-28							ABAT	0.340971	2.35287	0.987001	0.320476	1
MMP17	-5.43332	4.34205	148.672	3.38235e-34	4.6964e-31							DOK3	2.76677	5.93014	136.52	1.53576e-31	2.1324e-28							ABC12-47043100G14.2	2.1e-17	-2.96002	0	1	1
IL6	-3.10344	5.31525	147.725	5.44911e-34	7.39013e-31							ZNF318	-2.52385	7.41998	136.424	1.61204e-31	2.18626e-28							ABC12-47964100C23.1	2.1e-17	-2.96002	0	1	1
ITGAM	3.80776	5.64067	143.979	3.5911e-33	4.75959e-30							FCER2	-2.51871	7.51568	129.54	5.16716e-30	6.84848e-27							ABC7-42391500H16.4	2.1e-17	-2.96002	0	1	1
SCN3A	-4.24972	4.66379	143.556	4.44382e-33	5.75889e-30							CAPN2	2.31238	6.54909	127.571	1.39323e-29	1.80554e-26							ABC7-42404400C24.1	2.1e-17	-2.96002	0	1	1
KIF1C	3.16873	5.39178	140.872	1.71635e-32	2.17592e-29							TESC	4.80915	3.90888	126.965	1.89102e-29	2.39737e-26							ABC7-42418200C9.1	2.1e-17	-2.96002	0	1	1
NSUN7	-3.95699	4.31267	140.718	1.8542e-32	2.30067e-29							NEK6	2.70258	6.01318	124.666	6.02327e-29	7.4736e-26							ABC7-43041300I9.1	2.1e-17	-2.96002	0	1	1
BCL6	-2.28965	6.76443	140.497	2.07218e-32	2.51757e-29							FAM129A	4.49627	4.87812	120.62	4.6273e-28	5.62188e-25							ABC7-481722F1.1	2.1e-17	-2.96002	0	1	1
CAPN2	2.39999	6.59389	140.402	2.17423e-32	2.58764e-29							ZYG11A	7.52189	3.16209	118.605	1.27827e-27	1.52133e-24							ABCA1	0.0747768	6.92668	1.45485	0.227752	1
CSDAP1	-4.45362	4.47107	137.607	8.88358e-32	1.03613e-28							HIPK2	3.44634	8.14329	118.199	1.56854e-27	1.82945e-24							ABCA10	-0.0271598	1.48788	0.00728688	0.931973	1
CAMK2D	-2.61001	6.91993	137.197	1.0919e-31	1.24855e-28							CAMK2D	-2.50836	6.94026	117.848	1.87229e-27	2.14091e-24							ABCA11P	0.126133	0.610503	0.0378325	0.84578	1
ZYG11A	7.55712	3.13431	133.251	7.96735e-31	8.93523e-28							SATB1	-2.6432	7.55911	116.076	4.57442e-27	5.13012e-24							ABCA12	-1.2752	-1.31056	0.94617	0.330696	1
ZNF318	-2.32152	7.44001	132.241	1.32488e-30	1.4578e-27							ZBTB32	5.16182	4.86624	113.18	1.9701e-26	2.16774e-23							ABCA13	2.1e-17	-2.96002	0	1	1
CD200	-3.12734	4.97135	130.556	3.09701e-30	3.3446e-27							ARHGAP31	3.2842	5.93512	113.087	2.06564e-26	2.2154e-23							ABCA17P	-0.0626486	-1.16104	0.00201467	0.964199	1
CTD-2215E18.1	-3.10836	5.56412	130.115	3.86753e-30	4.06242e-27							PVT1	3.67698	4.42715	113.064	2.08939e-26	2.2154e-23							ABCA2	0.0578462	5.39413	0.235343	0.62759	1
PVT1	3.7297	4.45903	130.098	3.90101e-30	4.06242e-27							ITGAX	3.96204	4.48078	111.368	4.91413e-26	5.11745e-23							ABCA3	-0.0720567	2.47301	0.0924169	0.761127	1
IGHG4	4.43898	3.8277	125.354	4.25791e-29	4.35629e-26							TFEC	4.50372	5.08698	110.402	8.00013e-26	8.18497e-23							ABCA4	0.00930932	-2.7387	2.87e-05	0.995727	1
MGLL	6.74897	3.21501	124.754	5.76149e-29	5.79298e-26							ADARB1	-2.13267	6.24918	107.921	2.79735e-25	2.81264e-22							ABCA5	0.0161821	5.23196	0.021903	0.882345	1
TFEC	4.32001	4.88633	123.941	8.67683e-29	8.57638e-26							SCRN1	1.87706	6.82132	107.054	4.33283e-25	4.28268e-22							ABCA6	0.191963	1.82416	0.446511	0.503996	1
DSP	-3.47023	5.26053	121.561	2.88049e-28	2.79969e-25							ARRDC4	-2.85807	5.63085	106.824	4.86427e-25	4.72783e-22							ABCA7	-0.00184522	6.60873	0.000808726	0.977313	1
MAML3	-4.42137	3.91584	117.15	2.66179e-27	2.54472e-24							PLEKHG7	5.18269	3.7059	106.155	6.81855e-25	6.51865e-22							ABCA8	-0.768141	-2.37681	0.145226	0.70314	1
BCL7A	-2.28592	6.49269	116.564	3.57621e-27	3.36377e-24							ITGAM	3.32881	5.27727	104.412	1.64296e-24	1.54536e-21							ABCA9	0.486376	-0.818154	0.478229	0.489225	1
DOK3	2.58826	5.80099	116.449	3.79031e-27	3.50857e-24							MMP17	-5.29093	4.35079	104.008	2.01483e-24	1.86507e-21							ABCB1	-0.0895427	3.62351	0.187561	0.664954	1
ITGA5	-4.43323	3.87136	115.748	5.39733e-27	4.91806e-24							ACSM3	-2.37448	6.02583	103.778	2.26255e-24	2.06165e-21							ABCB10	-0.0360865	3.79509	0.044463	0.832994	1
KYNU	2.81677	6.01372	114.532	9.96266e-27	8.93835e-24							MCTP2	-1.8643	6.6327	103.596	2.48123e-24	2.22612e-21							ABCB10P1	3.62641	-2.37343	3.55806	0.059257	1
ARHGAP32	-4.00462	5.54187	114.449	1.03923e-26	9.18257e-24							XYLT1	-1.99157	6.98309	103.388	2.75562e-24	2.43484e-21							ABCB10P3	2.1e-17	-2.96002	0	1	1
CXCR3	4.45269	3.63184	113.502	1.67482e-26	1.45274e-23							ABCB1	-2.71431	5.41664	102.12	5.22522e-24	4.54805e-21							ABCB10P4	2.1e-17	-2.96002	0	1	1
COL18A1	4.1222	5.46279	113.48	1.69395e-26	1.45274e-23							ZBTB38	2.29125	5.97618	99.7896	1.69478e-23	1.45345e-20							ABCB11	-0.636625	-2.45505	0.15712	0.691822	1
CLEC2B	-3.11752	5.7132	112.819	2.36365e-26	1.9977e-23							CCL22	6.56302	4.47422	99.7012	1.77214e-23	1.49776e-20							ABCB4	-0.236216	3.93521	1.70818	0.191222	1
UBE2QL1	6.07529	3.30162	112.372	2.96187e-26	2.46753e-23							DNMBP	-2.22733	6.47686	99.6382	1.82941e-23	1.52408e-20							ABCB5	-2.55468	-2.73633	2.22622	0.135685	1
PLEKHG7	5.25138	3.78976	112.275	3.11058e-26	2.55493e-23							ARL4C	-2.1475	6.92132	99.1124	2.38567e-23	1.9595e-20							ABCB6	-0.125589	0.986737	0.141164	0.707127	1
MXI1	-2.43276	6.65959	108.753	1.83861e-25	1.4892e-22							PMEPA1	-2.09643	6.43555	99.0534	2.45789e-23	1.99079e-20							ABCB7	-0.151516	4.7145	1.60985	0.204513	1
IGHV3-23	-3.23871	4.54491	107.511	3.44064e-25	2.7486e-22							DEF8	-1.78205	6.91046	96.1602	1.05951e-22	8.46407e-20							ABCB8	-0.060383	4.75693	0.23999	0.624213	1
IGHA1	2.30974	6.25083	107.406	3.62699e-25	2.85831e-22							CDCA7L	-2.01613	6.11443	95.7774	1.28556e-22	1.0131e-19							ABCB9	0.145034	1.41549	0.238896	0.625005	1
CLECL1	3.60419	4.35701	104.577	1.51179e-24	1.17551e-21							BTNL9	3.13108	5.04412	95.6409	1.37733e-22	1.07096e-19							ABCC1	-0.0259442	7.48734	0.142069	0.706233	1
DNAH8	6.36357	2.94901	103.936	2.08941e-24	1.60326e-21							ATXN1	2.8119	5.25213	95.124	1.78826e-22	1.35485e-19							ABCC10	0.132796	4.63417	1.26049	0.261558	1
SATB1	-2.92013	7.51205	102.853	3.61019e-24	2.73423e-21							CRACR2B	4.447	4.13874	95.1233	1.7889e-22	1.35485e-19							ABCC11	0.124085	-0.336081	0.0394847	0.842492	1
ZBTB32	4.9499	4.65055	102.489	4.33705e-24	3.24261e-21							ARHGAP32	-4.23666	5.53913	94.7184	2.19485e-22	1.64099e-19							ABCC12	2.1e-17	-2.96002	0	1	1
CD72	-2.58635	5.75555	101.165	8.46451e-24	6.24842e-21							MYADM	-2.95766	8.23154	93.418	4.23382e-22	3.12537e-19							ABCC13	-2.80298	-2.73582	2.58922	0.107593	1
ARL4C	-2.0531	6.92423	100.083	1.46175e-23	1.06556e-20							AKAP6	-3.45909	4.74114	92.792	5.80896e-22	4.23452e-19							ABCC2	0.197481	2.39898	0.927543	0.335502	1
MGAT4A	2.69826	4.94159	100.045	1.48977e-23	1.07258e-20							IL6	-3.03105	5.32612	92.3687	7.19446e-22	5.17975e-19							ABCC3	-0.736326	-1.12537	0.715	0.397789	1
SCRN1	1.84213	6.78599	99.6522	1.81657e-23	1.29191e-20							ST14	2.04242	6.62057	90.5545	1.79953e-21	1.2798e-18							ABCC4	0.112112	4.18272	0.543926	0.46081	1
MEGF6	-2.19304	5.76636	99.1652	2.32294e-23	1.63213e-20							VAV3	-1.71935	6.85049	90.3027	2.0437e-21	1.43593e-18							ABCC5	0.203396	3.9979	1.71362	0.190517	1
KCNG1	-5.80483	3.0683	98.6596	2.99853e-23	2.08173e-20							IGHV4-34	-3.64116	3.9363	89.4365	3.16642e-21	2.18158e-18							ABCC6	0.195972	1.32529	0.350431	0.553869	1
IRAK3	-4.75743	3.30409	97.9103	4.37762e-23	3.00341e-20							HMCES	-3.57836	5.16733	89.4282	3.17976e-21	2.18158e-18							ABCC6P1	2.1e-17	-2.96002	0	1	1
IGHG2	4.41811	4.99818	97.7293	4.7967e-23	3.25266e-20							ABCB4	-2.60482	5.77901	89.3628	3.28655e-21	2.22862e-18							ABCC6P2	2.1e-17	-2.96002	0	1	1
DEF8	-1.81373	6.8849	96.9218	7.21187e-23	4.83419e-20							MGAT4A	2.84257	5.07749	89.2469	3.48497e-21	2.33601e-18							ABCC8	1.58975	-2.37625	0.4804	0.488241	1
DNMBP	-2.33837	6.44247	96.7013	8.06183e-23	5.34252e-20							IRAK3	-5.19143	3.30506	89.1712	3.62082e-21	2.39949e-18							ABCC9	2.1e-17	-2.96002	0	1	1
AGPAT5	-2.16604	6.0065	96.3286	9.73151e-23	6.37654e-20							KLF3	-2.2704	7.99135	88.7956	4.37796e-21	2.86864e-18							ABCD1	-0.0342325	3.65146	0.0419228	0.837767	1
HMCES	-2.94582	5.19934	95.998	1.15e-22	7.45159e-20							ZNF667	-3.81424	3.87435	88.3134	5.58649e-21	3.61986e-18							ABCD1P2	1.6843	-2.84427	1.02873	0.310458	1
DTX1	-3.20475	5.08093	95.3717	1.57791e-22	1.0112e-19							CLECL1	3.62377	4.37496	88.1202	6.15955e-21	3.94732e-18							ABCD1P3	2.1e-17	-2.96002	0	1	1
IRS2	-2.49331	7.32329	94.9078	1.99467e-22	1.26438e-19							AGPAT5	-2.12147	6.03252	87.8365	7.10952e-21	4.50658e-18							ABCD1P4	2.1e-17	-2.96002	0	1	1
AKAP6	-3.40101	4.72016	93.8031	3.48532e-22	2.18552e-19							BCL6	-2.035	6.8305	87.7943	7.2627e-21	4.55418e-18							ABCD1P5	2.1e-17	-2.96002	0	1	1
PMEPA1	-2.0608	6.43142	93.1114	4.94328e-22	3.06678e-19							MGLL	6.34617	2.80497	87.4253	8.75229e-21	5.42986e-18							ABCD2	-0.0856464	1.25267	0.0678872	0.794438	1
NDRG1	-2.01526	7.33075	92.9167	5.45433e-22	3.34821e-19							CLEC2B	-2.70311	5.77927	87.247	9.57782e-21	5.87947e-18							ABCD3	-0.00657841	4.0149	0.0020897	0.963539	1
MCTP2	-1.77532	6.64132	92.8755	5.56897e-22	3.38298e-19							GRAMD1C	2.89744	4.99392	86.6052	1.32496e-20	8.0487e-18							ABCD4	-0.191563	5.30894	3.37427	0.0662218	1
IGHV4-34	-3.31767	3.94617	92.6262	6.31665e-22	3.79761e-19							DNAH8	6.2389	2.78592	86.3916	1.47607e-20	8.87423e-18							ABCE1	0.0245068	5.88984	0.0760203	0.782765	1
ITGB1	2.11386	6.37974	91.3541	1.20131e-21	7.14867e-19							EML6	3.24533	5.79713	85.8234	1.96741e-20	1.17075e-17							ABCF1	0.0745883	7.506	1.10733	0.292663	1
ITPRIPL2	4.28308	3.34855	91.3223	1.22075e-21	7.19093e-19							SDK2	-1.73641	6.40437	84.5878	3.67527e-20	2.16496e-17							ABCF2	-0.217781	5.35974	3.85637	0.0495575	1
SLC39A8	-2.43324	5.36121	91.1844	1.30889e-21	7.63308e-19							NSUN7	-3.21564	4.39056	83.232	7.29658e-20	4.25515e-17							ABCF2P1	0.515374	1.36175	2.68032	0.101595	1
CRACR2B	4.25808	3.85478	90.7297	1.64703e-21	9.50991e-19							KIF1C	2.59938	4.93149	82.2673	1.18872e-19	6.86365e-17							ABCF2P2	-2.40547	-2.73873	1.992	0.158132	1
ABCB1	-2.82259	5.39987	90.489	1.86006e-21	1.06346e-18							SC5D	-1.72301	6.68327	80.8252	2.46588e-19	1.40983e-16							ABCF3	-0.134393	6.44713	3.32623	0.0681829	1
CDCA7L	-1.91017	6.12982	90.0776	2.28997e-21	1.29655e-18							ZDHHC18	2.95985	5.57878	80.4683	2.95403e-19	1.67253e-16							ABCG1	-0.0999479	6.56632	2.0417	0.153038	1
RP5-887A10.1	4.85341	3.30163	90.0011	2.38024e-21	1.3347e-18							IL21R	-3.93009	6.66594	79.9681	3.80494e-19	2.13358e-16							ABCG2	-2.85061	-2.63975	2.65486	0.103234	1
ATF5	2.43926	4.95666	89.6858	2.79152e-21	1.55041e-18							CD70	3.62551	4.54481	78.6562	7.39175e-19	4.10538e-16							ABCG4	0.988951	-1.49343	0.622265	0.430207	1
ZNF667	-3.58501	3.87103	88.8748	4.20613e-21	2.31405e-18							C12orf74	4.32233	3.34854	77.8777	1.09622e-18	6.03097e-16							ABCG5	0.0117346	-1.85189	5.69e-05	0.993979	1
ZDHHC18	2.99924	5.58271	88.8489	4.26154e-21	2.32262e-18							COCH	4.02293	5.29155	77.8383	1.11832e-18	6.09504e-16							ABCG8	-1.27439	-2.02295	0.161695	0.687601	1
TESC	4.36146	3.48211	88.763	4.45064e-21	2.40322e-18							ANK3	3.67465	4.43569	77.7876	1.14736e-18	6.19544e-16							ABHD1	0.284606	1.55469	0.952244	0.329149	1
NOL4L	2.48337	5.11492	88.6372	4.74286e-21	2.53752e-18							TNR	4.34077	3.30379	77.6382	1.23756e-18	6.62118e-16							ABHD10	0.23432	3.52716	1.57093	0.210072	1
ANK3	3.89265	4.60512	87.6863	7.67027e-21	4.06643e-18							CAMK4	3.65208	3.80922	74.9361	4.86201e-18	2.57761e-15							ABHD11	0.457196	2.03808	2.93057	0.0869168	1
ABCB4	-2.86836	5.74441	86.4049	1.46625e-20	7.70335e-18							ITGA5	-3.07847	3.97946	74.4114	6.34214e-18	3.33202e-15							ABHD12	0.0218322	3.49007	0.015387	0.90128	1
ZBTB38	2.36731	6.05069	85.4319	2.39822e-20	1.24872e-17							KYNU	2.45225	5.70394	74.2194	6.98982e-18	3.63951e-15							ABHD12B	-0.666653	-2.2955	0.257566	0.611798	1
GRAMD1C	2.84393	4.91026	85.3266	2.52937e-20	1.30535e-17							SH3BP2	-1.8018	7.00149	74.0872	7.474e-18	3.85718e-15							ABHD13	0.0634974	6.0865	0.557809	0.455144	1
SC5D	-1.72101	6.64944	84.9796	3.01452e-20	1.54208e-17							KIAA2022	4.4642	3.5267	73.8261	8.53124e-18	4.36418e-15							ABHD14A	-0.100914	0.769883	0.0754474	0.783564	1
CD70	3.54376	4.45991	84.9228	3.10247e-20	1.57328e-17							TBC1D1	-1.62912	7.22321	72.8448	1.40256e-17	7.11246e-15							ABHD14A-ACY1	1.06521	-1.73906	0.993054	0.318997	1
CMTM3	-3.88055	3.71523	84.7462	3.39224e-20	1.70539e-17							NCK2	-1.81999	6.14688	72.776	1.4523e-17	7.30121e-15							ABHD14B	0.0426618	5.62027	0.190208	0.662743	1
C12orf74	4.24828	3.28167	84.7278	3.42398e-20	1.70557e-17							MB21D2	8.37103	2.25733	72.5815	1.60271e-17	7.98849e-15							ABHD15	-0.362	5.11901	11.1412	0.000844319	0.150405
SCML1	-2.19234	5.15535	84.7087	3.45724e-20	1.70557e-17							CD72	-2.19876	5.83351	71.8477	2.32468e-17	1.14889e-14							ABHD16A	-0.0684686	2.93083	0.141173	0.707118	1
CNN3	-2.57037	4.68634	84.6955	3.48035e-20	1.70557e-17							KCNG1	-6.08622	3.08992	71.541	2.71555e-17	1.33078e-14							ABHD16B	2.1e-17	-2.96002	0	1	1
CABLES1	-3.60783	4.24387	82.5405	1.03525e-19	5.03107e-17							PLPP5	-1.83667	6.1692	71.3447	2.99963e-17	1.45775e-14							ABHD17A	-0.0481056	4.69499	0.132512	0.715841	1
ATP2B4	3.18796	4.27777	82.1375	1.26939e-19	6.11793e-17							CSDAP1	-4.80023	4.47438	70.7358	4.08417e-17	1.9684e-14							ABHD17AP1	2.1e-17	-2.96002	0	1	1
FAS	3.9409	5.28191	81.8191	1.49128e-19	7.12846e-17							TUNAR	-5.89603	2.69984	70.3863	4.87585e-17	2.3307e-14							ABHD17AP2	2.1e-17	-2.96002	0	1	1
WEE1	2.05002	6.0522	81.4346	1.81158e-19	8.58908e-17							OGFRL1	-1.58186	7.06777	70.3362	5.00126e-17	2.37121e-14							ABHD17AP3	-0.583742	-1.89814	0.243805	0.621472	1
ROBO1	5.66383	2.64856	80.821	2.47117e-19	1.16219e-16							NDRG1	-1.77299	7.3939	68.6357	1.18439e-16	5.57017e-14							ABHD17AP4	2.1e-17	-2.96002	0	1	1
APLP2	-3.4708	8.01707	80.1751	3.42664e-19	1.59865e-16							DTX1	-2.72791	5.14109	67.7085	1.89542e-16	8.84281e-14							ABHD17AP5	-0.289653	0.77259	0.387208	0.533771	1
TBXAS1	4.84477	3.82754	79.3887	5.10174e-19	2.36125e-16							LAIR1	-2.46771	4.89942	67.0184	2.68989e-16	1.24497e-13							ABHD17AP6	-0.883067	-2.63653	0.281338	0.595826	1
ZNF516	-2.72795	5.47244	79.0286	6.12182e-19	2.81107e-16							CORO2B	-3.08057	3.97039	66.9247	2.82076e-16	1.29526e-13							ABHD17AP7	2.1e-17	-2.96002	0	1	1
PLEK	1.87169	6.76334	78.9783	6.27952e-19	2.86096e-16							TSPAN13	-1.99713	5.62763	66.6775	3.1977e-16	1.44608e-13							ABHD17AP8	2.1e-17	-2.96002	0	1	1
SLC25A23	3.70454	3.91294	78.2194	9.22091e-19	4.16849e-16							FAS	3.89208	5.24165	66.6768	3.19879e-16	1.44608e-13							ABHD17AP9	2.1e-17	-2.96002	0	1	1
SSPN	5.43661	3.02658	78.0756	9.91723e-19	4.44879e-16							SLC39A8	-2.17271	5.43247	66.0709	4.34994e-16	1.95135e-13							ABHD17B	-0.0422771	4.77239	0.0829555	0.773331	1
IL2RA	2.84204	5.1592	77.9522	1.05564e-18	4.69937e-16							GPR15	9.62797	1.80342	65.4796	5.87183e-16	2.61395e-13							ABHD17C	0.097178	0.341575	0.0243481	0.876002	1
PBX4	4.13199	3.32548	77.5583	1.28864e-18	5.69315e-16							ROBO1	5.44924	2.42387	64.4558	9.87207e-16	4.36144e-13							ABHD18	0.113069	4.11898	0.505168	0.477238	1
TNR	4.22472	3.20713	77.2645	1.49528e-18	6.55643e-16							IL6ST	-1.48339	6.79844	64.3457	1.04395e-15	4.57745e-13							ABHD2	0.115491	5.36511	1.36829	0.242106	1
ADARB1	-1.7123	6.31831	76.7973	1.89433e-18	8.24416e-16							AL161626.1	3.20867	6.64922	64.3163	1.05963e-15	4.61152e-13							ABHD3	0.0939407	5.14394	0.538331	0.463125	1
TAPT1	-1.90518	7.15664	76.4357	2.27496e-18	9.82731e-16							TUBA1A	-1.77945	6.8473	64.229	1.10765e-15	4.7848e-13							ABHD4	-0.323528	3.00049	3.01597	0.0824483	1
IGHA2	3.41008	3.68758	75.4183	3.80844e-18	1.63306e-15							IGHG1	2.38534	5.00938	64.1878	1.1311e-15	4.85015e-13							ABHD5	0.429687	4.36774	11.0917	0.00086713	0.153238
IGHM	-3.92319	10.9069	74.7626	5.30871e-18	2.25977e-15							ATP2B4	3.08263	4.23066	63.7372	1.42175e-15	6.05197e-13							ABHD6	-0.473893	2.5307	3.21617	0.0729139	1
FAM111B	-3.09071	5.55697	74.3758	6.45769e-18	2.72449e-15							GNB4	-1.84689	5.99182	63.3511	1.72955e-15	7.30887e-13							ABHD8	-0.0501529	1.72633	0.0356387	0.850264	1
ARRDC4	-2.6545	5.68711	74.3647	6.4939e-18	2.72449e-15							AC079949.1	3.01304	4.19189	62.7211	2.3815e-15	9.93735e-13							ABI1	0.0580564	7.31113	0.854059	0.355407	1
TUBA1A	-1.67276	6.88401	73.7964	8.66061e-18	3.60758e-15							SLC2A5	-2.3916	5.00018	62.7177	2.38563e-15	9.93735e-13							ABI2	-0.216312	4.24433	2.25491	0.133191	1
FCER2	-1.92235	7.60709	73.1887	1.1783e-17	4.87339e-15							SCML1	-2.24014	5.14783	62.3467	2.8801e-15	1.1912e-12							ABI3	-0.610876	3.20359	5.9357	0.0148372	0.832115
EYA2	9.98958	1.84474	72.4475	1.71534e-17	7.04463e-15							IRS2	-2.1465	7.39482	62.2271	3.06055e-15	1.25692e-12							ABI3BP	0.244925	1.58298	0.562126	0.453405	1
2020-03-02	4.91444	3.00017	72.1124	2.03277e-17	8.28987e-15							CECR2	-5.5686	2.46007	61.5567	4.30172e-15	1.75229e-12							ABL1	-0.0674098	5.77758	0.560821	0.45393	1
AC013444.1	7.48074	3.57231	71.4324	2.86917e-17	1.16196e-14							ITPRIPL2	4.04434	3.15946	61.5452	4.32687e-15	1.75229e-12							ABL2	-0.0246456	5.58361	0.0680175	0.794245	1
GNB4	-1.7027	5.97968	71.1165	3.36739e-17	1.35432e-14							LINC00944	6.22358	2.17279	61.3838	4.69667e-15	1.88894e-12							ABLIM1	0.152688	7.05127	4.6995	0.0301714	1
CECR7	3.13789	4.08318	70.8683	3.81883e-17	1.52536e-14							THEMIS2	2.09251	7.08943	61.2723	4.97016e-15	1.98524e-12							ABLIM2	-0.151836	1.16696	0.192711	0.660669	1
SGPP2	5.64825	3.77799	70.4085	4.82115e-17	1.91262e-14							CECR7	3.08295	4.03593	60.663	6.77317e-15	2.68701e-12							ABLIM3	-0.0590469	-2.73791	0.00235573	0.961289	1
IL21R	-4.39336	6.62686	70.229	5.28045e-17	2.08068e-14							SSPN	5.26061	2.82667	60.4402	7.58468e-15	2.98862e-12							ABO	3.20793	-2.45817	2.15291	0.1423	1
KIAA2022	4.18017	3.31681	70.0501	5.78183e-17	2.26295e-14							RP11-588H23.3	6.85135	2.16351	60.0869	9.076e-15	3.55225e-12							ABR	-0.393466	7.02898	41.0871	1.46e-10	2.23e-07
SDK2	-1.59822	6.44892	69.845	6.41517e-17	2.49409e-14							TCF7	4.02593	7.54462	59.7265	1.09001e-14	4.23775e-12							ABRA	1.04873	-1.20074	0.883828	0.347155	1
TMEM2	-2.12296	8.55926	69.5735	7.36208e-17	2.84327e-14							MEGF6	-1.84844	5.81632	59.6967	1.10664e-14	4.25738e-12							ABRACL	0.352241	1.66109	1.70089	0.192172	1
SHISA8	2.67183	4.93973	69.5015	7.63574e-17	2.92956e-14							CSF2RB	1.9151	5.72683	59.6913	1.10966e-14	4.25738e-12							ABT1	-0.0871094	6.11973	1.04693	0.306214	1
EML6	3.15657	5.71467	69.4874	7.69049e-17	2.93128e-14							TAPT1	-1.85868	7.16507	59.6355	1.14157e-14	4.35118e-12							ABT1P1	-0.762133	-2.08848	0.196858	0.657269	1
TUNAR	-5.42183	2.69376	68.6258	1.19034e-16	4.50761e-14							CD27	5.26369	2.83438	59.4167	1.27579e-14	4.83119e-12							ABTB1	0.247303	5.73689	3.85821	0.0495033	1
TRPS1	-1.97984	5.17269	68.4242	1.31853e-16	4.96081e-14							KCNN4	2.86562	5.9786	59.2307	1.40229e-14	5.27594e-12							ABTB2	0.174463	4.11422	0.937304	0.332972	1
CORO2B	-2.88254	4.01957	67.2987	2.33332e-16	8.72257e-14							EYA2	9.4966	1.54475	58.4467	2.08876e-14	7.80836e-12							AC000003.1	2.1e-17	-2.96002	0	1	1
TMEM71	-4.03353	3.16743	66.9836	2.73781e-16	1.01695e-13							BHLHE41	3.72013	4.61886	58.2063	2.36018e-14	8.76679e-12							AC000003.2	-0.350166	-2.157	0.0373333	0.846788	1
MB21D2	8.14415	1.94827	66.749	3.08367e-16	1.13817e-13							CABLES1	-4.0397	4.31372	58.1598	2.41669e-14	8.91988e-12							AC000029.1	2.1e-17	-2.96002	0	1	1
NCK2	-1.61201	6.19064	66.7206	3.12847e-16	1.14744e-13							ST3GAL1	-1.38789	6.77174	58.0604	2.54197e-14	9.32327e-12							AC000041.10	2.1e-17	-2.96002	0	1	1
NCR3LG1	-2.99547	3.9614	66.212	4.0493e-16	1.47589e-13							SNED1	1.56597	6.98677	57.7367	2.99658e-14	1.0922e-11							AC000041.8	2.1e-17	-2.96002	0	1	1
PIP4K2A	1.68353	6.78339	66.1365	4.20755e-16	1.52405e-13							CHMP1B	-1.67633	7.39357	57.4898	3.39736e-14	1.23058e-11							AC000077.2	2.1e-17	-2.96002	0	1	1
HS3ST3B1	-2.50955	4.28595	66.1044	4.27655e-16	1.53948e-13							BTLA	-1.79982	5.85728	57.4413	3.48211e-14	1.2535e-11							AC000078.5	-0.622124	-0.149624	1.03908	0.308035	1
MARK1	6.37163	2.19533	65.8703	4.81592e-16	1.72301e-13							SGPP2	5.27645	3.45224	56.5349	5.52104e-14	1.97528e-11							AC000081.2	0.597829	-2.63721	0.139004	0.709273	1
CCL22	5.81224	3.69794	65.7037	5.24081e-16	1.86359e-13							TMEM71	-3.74224	3.21195	56.4719	5.70064e-14	2.0271e-11							AC000089.3	-0.864564	1.11114	5.47746	0.0192632	0.906675
KCNMA1	9.63668	1.66925	65.6532	5.37668e-16	1.90031e-13							RUNX2	4.4099	2.84788	56.3684	6.0087e-14	2.12369e-11							AC000095.9	0.131814	-0.351413	0.0216214	0.883099	1
OGFRL1	-1.76196	7.03342	65.5712	5.60521e-16	1.96915e-13							WEE1	1.79408	5.8622	56.3338	6.11546e-14	2.14841e-11							AC000111.4	2.1e-17	-2.96002	0	1	1
BHLHE41	3.71927	4.63013	65.5397	5.69552e-16	1.9889e-13							ITGAL	1.4974	6.48022	56.2433	6.40342e-14	2.2361e-11							AC000111.5	2.1e-17	-2.96002	0	1	1
IL4R	-2.5518	9.03092	64.847	8.0946e-16	2.80984e-13							ZSCAN18	-1.61057	6.11116	56.1422	6.74154e-14	2.34016e-11							AC000362.1	2.1e-17	-2.96002	0	1	1
PNPLA7	-2.03565	5.26468	64.441	9.94676e-16	3.43234e-13							PNPLA7	-2.02149	5.27368	55.777	8.11769e-14	2.80118e-11							AC000367.1	2.1e-17	-2.96002	0	1	1
TCF7	4.0473	7.51206	64.3761	1.028e-15	3.52646e-13							CMTM3	-3.62011	3.74461	55.6949	8.46365e-14	2.90338e-11							AC000374.1	1.6843	-2.84427	1.02873	0.310458	1
LRRC32	-3.26892	3.91915	64.2115	1.11754e-15	3.81119e-13							H1FX	-1.99892	7.19604	55.6331	8.73393e-14	2.97489e-11							AC000403.1	2.1e-17	-2.96002	0	1	1
DUSP6	-3.0523	3.73812	64.0343	1.22275e-15	4.14205e-13							SYN3	-6.45348	1.86716	55.6241	8.77413e-14	2.97489e-11							AC002056.3	-0.153795	3.39327	0.683745	0.4083	1
BCAS1	6.47421	2.035	64.0246	1.22876e-15	4.14205e-13							MYO1F	1.87448	5.3778	55.568	9.02805e-14	3.04329e-11							AC002066.2	2.1e-17	-2.96002	0	1	1
MGAT3	3.77777	3.34712	63.7332	1.42461e-15	4.77466e-13							SCN3A	-2.56575	4.8406	55.2777	1.04651e-13	3.50744e-11							AC002069.5	-0.28711	-0.24324	0.260004	0.610117	1
KCNN4	2.71376	5.74683	63.6327	1.49919e-15	4.9959e-13							SLA	-2.84608	4.40913	55.1397	1.12259e-13	3.74093e-11							AC002069.6	0.936115	-2.29345	0.156802	0.692118	1
SLA	-3.01277	4.36572	63.5544	1.55999e-15	5.16899e-13							APLP2	-3.28998	8.04467	54.8627	1.29248e-13	4.28258e-11							AC002070.1	2.1e-17	-2.96002	0	1	1
TIAM2	2.66275	4.12402	63.2991	1.77582e-15	5.85088e-13							PBX4	3.91128	3.1686	54.6773	1.42041e-13	4.67988e-11							AC002075.3	2.1e-17	-2.96002	0	1	1
CREB3L2	-2.23717	4.72596	63.2636	1.80814e-15	5.92389e-13							RP11-164H13.1	-6.31285	2.04407	54.1761	1.83303e-13	6.00545e-11							AC002075.4	-0.921605	-0.122882	3.05397	0.08054	1
GBP2	-2.13504	5.1508	62.8741	2.20352e-15	7.14077e-13							ESAM	-3.37723	3.37421	54.0715	1.93322e-13	6.29831e-11							AC002127.2	2.1e-17	-2.96002	0	1	1
IGHV1-18	-3.2665	3.38036	62.8736	2.20405e-15	7.14077e-13							FAM111B	-2.66488	5.61916	53.5477	2.52391e-13	8.17706e-11							AC002310.10	1.31217	-0.721807	1.76431	0.184088	1
RP11-87G24.6	-5.35995	2.4088	62.7833	2.30748e-15	7.43456e-13							HS3ST3B1	-2.40866	4.33444	53.4388	2.66775e-13	8.5953e-11							AC002310.11	2.1e-17	-2.96002	0	1	1
IGHV5-51	-3.02209	3.64705	62.5872	2.54908e-15	8.16784e-13							MARK1	6.0154	1.86522	53.3662	2.76817e-13	8.86985e-11							AC002310.13	2.1e-17	-2.96002	0	1	1
RP11-539I5.1	3.73007	3.78423	61.8953	3.6221e-15	1.15426e-12							GALNT2	-1.51248	6.86822	53.2729	2.9028e-13	9.25043e-11							AC002310.17	1.29324	-2.15496	0.871003	0.350678	1
IGHV1-8	-3.64757	3.10943	61.7529	3.89375e-15	1.23409e-12							ZNF516	-2.75605	5.49962	53.1206	3.1369e-13	9.94211e-11							AC002314.4	-0.344351	-2.29503	0.0054887	0.940942	1
LAIR1	-2.04531	4.98035	61.2497	5.02758e-15	1.58483e-12							PTCH1	3.60093	3.31204	53.0558	3.24201e-13	1.02197e-10							AC002366.3	0.834176	-1.64555	0.357346	0.549984	1
TSPAN13	-1.77249	5.66414	61.1665	5.24456e-15	1.64434e-12							GPR132	-1.46764	6.75691	52.7924	3.70734e-13	1.16237e-10							AC002395.1	2.1e-17	-2.96002	0	1	1
CD27	5.22207	2.88082	61.0234	5.63996e-15	1.75885e-12							IL2RA	2.34974	4.91013	52.6782	3.9292e-13	1.22534e-10							AC002398.9	2.1e-17	-2.96002	0	1	1
KLF3	-1.80427	8.08201	60.9571	5.83328e-15	1.80947e-12							FAM169A	-2.0951	4.97737	52.4466	4.42108e-13	1.3714e-10							AC002400.1	-0.190444	3.73544	0.79779	0.371755	1
IGLL5	-3.34276	3.41225	60.8525	6.15164e-15	1.89812e-12							LPCAT1	1.62687	7.63134	52.3556	4.63077e-13	1.42885e-10							AC002429.4	2.1e-17	-2.96002	0	1	1
RP11-489E7.4	-2.30562	4.77248	60.8343	6.20869e-15	1.90564e-12							NCR3LG1	-2.71007	3.97106	52.3263	4.70028e-13	1.44266e-10							AC002451.1	2.1e-17	-2.96002	0	1	1
PRKCE	-1.55624	7.18685	60.7032	6.6363e-15	2.02623e-12							HVCN1	-1.26987	6.74406	52.2494	4.88818e-13	1.49248e-10							AC002472.1	-0.536731	-2.15361	0.193607	0.659931	1
CECR2	-5.20997	2.43636	60.3576	7.90998e-15	2.40253e-12							CPD	-2.26122	4.47897	51.8973	5.84794e-13	1.77622e-10							AC002477.1	2.1e-17	-2.96002	0	1	1
H1FX	-1.91581	7.20377	60.2995	8.14695e-15	2.46169e-12							IL4R	-2.9135	8.9927	51.772	6.2334e-13	1.88349e-10							AC002485.1	2.1e-17	-2.96002	0	1	1
CPD	-2.1277	4.48759	60.0833	9.09258e-15	2.73326e-12							ITGB1	1.63829	6.00455	51.7421	6.32924e-13	1.90259e-10							AC002486.2	0.68799	-0.241667	0.782934	0.376245	1
CHMP1B	-1.69741	7.39173	59.5431	1.19646e-14	3.57816e-12							RP11-87G24.2	-4.7224	2.59775	51.114	8.71541e-13	2.60644e-10							AC002486.3	2.1e-17	-2.96002	0	1	1
IGHV1-2	-3.61062	2.99259	59.35	1.31983e-14	3.92697e-12							ABCG1	-1.64852	7.42596	50.995	9.26019e-13	2.75524e-10							AC002519.6	0.372044	-0.855738	0.227833	0.633135	1
BTBD3	-5.9971	2.56185	59.3356	1.3295e-14	3.93565e-12							RASGRF1	4.26643	2.67161	50.9574	9.43944e-13	2.79431e-10							AC002523.1	2.1e-17	-2.96002	0	1	1
ABCG1	-1.7546	7.40398	58.6208	1.91185e-14	5.63097e-12							IGHV3-23	-2.09581	4.71715	50.8321	1.00614e-12	2.9634e-10							AC002539.2	2.1e-17	-2.96002	0	1	1
CPNE5	2.15745	6.0202	58.4448	2.09079e-14	6.12707e-12							IFNGR1	-1.23807	6.84836	50.6411	1.10898e-12	3.24986e-10							AC002542.2	0.641266	-1.96151	0.284729	0.593618	1
SH3RF3	-6.68165	1.80072	58.1707	2.4033e-14	7.00766e-12							RP11-539I5.1	3.6586	3.72198	50.5779	1.14526e-12	3.3394e-10							AC002543.2	-0.0465273	2.19997	0.0260771	0.871712	1
CSF2RB	1.93971	5.73388	58.034	2.57621e-14	7.47448e-12							DUSP6	-3.03075	3.77253	50.5341	1.17109e-12	3.39775e-10							AC002553.4	0.903922	-1.64363	0.322555	0.570076	1
S100A4	3.41011	3.74791	57.8586	2.81657e-14	8.13137e-12							CLCN4	-2.61058	3.98576	49.8592	1.65186e-12	4.76888e-10							AC002558.1	2.1e-17	-2.96002	0	1	1
FFAR1	-2.04746	6.20177	57.7388	2.99336e-14	8.5992e-12							ATF5	2.09487	4.67359	49.7689	1.72965e-12	4.96886e-10							AC002978.1	2.1e-17	-2.96002	0	1	1
SLC5A6	-1.51039	6.9853	57.7094	3.03855e-14	8.68623e-12							RP5-887A10.1	4.26709	2.66842	49.2774	2.22212e-12	6.35209e-10							AC002979.1	2.1e-17	-2.96002	0	1	1
FADS3	-1.58331	7.47376	57.4815	3.4117e-14	9.70537e-12							RP11-87G24.6	-5.77779	2.44012	49.2678	2.23293e-12	6.35209e-10							AC002981.1	2.1e-17	-2.96002	0	1	1
ECHDC2	2.06899	4.7154	57.3235	3.69715e-14	1.04663e-11							VSIG1	5.6225	2.65677	49.2241	2.28325e-12	6.4637e-10							AC002984.2	0.868356	-2.22534	0.0673301	0.795265	1
MAN1A1	-2.09128	5.64828	57.0131	4.32922e-14	1.21965e-11							RAB31	2.38355	5.08616	48.7455	2.91424e-12	8.21014e-10							AC002985.3	2.1e-17	-2.96002	0	1	1
SATB1-AS1	-3.02622	3.55185	56.6649	5.16788e-14	1.44865e-11							SLC5A6	-1.31973	7.04664	48.6999	2.98287e-12	8.36308e-10							AC002992.1	2.1e-17	-2.96002	0	1	1
PLPP5	-1.63736	6.22483	56.6558	5.19175e-14	1.44865e-11							SLC25A23	3.43155	3.72626	48.5581	3.20644e-12	8.9469e-10							AC002994.1	2.1e-17	-2.96002	0	1	1
GAB1	-3.0247	4.363	56.4032	5.90342e-14	1.63938e-11							GAB1	-3.1547	4.38729	48.3819	3.50794e-12	9.74155e-10							AC003001.1	2.1e-17	-2.96002	0	1	1
PTCH1	3.70883	3.34703	55.9578	7.40448e-14	2.04648e-11							KCNH8	-1.25479	6.51803	48.1038	4.04232e-12	1.11723e-09							AC003002.4	2.1e-17	-2.96002	0	1	1
AFF1	-1.531	7.59009	55.8242	7.92496e-14	2.18e-11							PIP4K2A	1.45892	6.62279	48.094	4.0627e-12	1.11757e-09							AC003002.6	0.114653	-1.4601	0.0132632	0.908314	1
RP11-588H23.3	6.62602	1.96531	55.5075	9.31019e-14	2.54903e-11							FFAR1	-1.94646	6.22052	47.7646	4.80592e-12	1.31581e-09							AC003005.4	2.1e-17	-2.96002	0	1	1
ITGAX	3.19877	3.72581	54.6832	1.41615e-13	3.85915e-11							FAM69B	-3.86024	4.99118	47.6945	4.98076e-12	1.3573e-09							AC003006.1	2.90347	-2.63868	2.67202	0.102126	1
CALHM2	3.6883	3.02122	54.5697	1.50032e-13	4.0695e-11							ABCA1	-1.53612	7.70095	47.4491	5.64511e-12	1.53119e-09							AC003006.7	2.1e-17	-2.96002	0	1	1
P2RX1	-1.90828	5.83838	54.1618	1.84638e-13	4.98496e-11							TIPARP	-1.23359	6.56493	47.2869	6.13192e-12	1.65553e-09							AC003029.1	2.1e-17	-2.96002	0	1	1
VSIG1	5.67009	2.7165	53.8871	2.1235e-13	5.70673e-11							CLIP4	2.81673	3.57278	47.104	6.73185e-12	1.80913e-09							AC003035.1	2.1e-17	-2.96002	0	1	1
NEIL1	-1.91764	8.06678	53.6635	2.37939e-13	6.36509e-11							CLIP2	2.05871	5.97107	46.9592	7.24792e-12	1.93889e-09							AC003043.1	2.1e-17	-2.96002	0	1	1
IGHE	3.05154	3.35652	53.4058	2.71294e-13	7.22423e-11							CREB3L2	-2.10124	4.77362	46.91	7.43244e-12	1.97917e-09							AC003045.1	2.1e-17	-2.96002	0	1	1
RP11-87G24.2	-4.21231	2.60021	52.6562	3.97359e-13	1.05331e-10							MYO5B	4.4886	3.30798	46.798	7.8694e-12	2.086e-09							AC003079.1	2.1e-17	-2.96002	0	1	1
TACC3	-1.48339	6.44713	52.5133	4.27349e-13	1.12768e-10							AC013444.1	7.00567	3.00058	46.7021	8.26392e-12	2.18067e-09							AC003080.4	-0.993193	0.403517	1.91298	0.166632	1
SYN3	-5.28439	1.86408	52.4254	4.46913e-13	1.17399e-10							KIF21A	4.43313	2.86037	46.4257	9.51589e-12	2.49972e-09							AC003658.1	2.1e-17	-2.96002	0	1	1
MID1IP1	-2.90111	4.65754	52.4125	4.49851e-13	1.17641e-10							LMBR1L	-1.20841	6.84451	46.3495	9.89314e-12	2.58717e-09							AC003666.1	2.1e-17	-2.96002	0	1	1
RAPGEF2	-1.29872	6.69323	52.2751	4.82463e-13	1.25606e-10							ATP10D	-1.71578	5.83164	46.3203	1.00416e-11	2.61426e-09							AC003681.1	0.668046	-2.22247	0.0551408	0.814348	1
ST3GAL1	-1.38936	6.76951	52.2393	4.91318e-13	1.27343e-10							PHLDB2	-2.28666	4.38235	46.0355	1.16128e-11	3.00989e-09							AC003682.17	-0.099196	-1.15289	0.0131179	0.908815	1
TIPARP	-1.35788	6.51856	52.1953	5.02467e-13	1.29657e-10							IGLL5	-3.06711	3.42479	45.7828	1.32121e-11	3.40924e-09							AC003958.6	2.1e-17	-2.96002	0	1	1
SLC2A5	-1.96156	5.05284	52.0295	5.46725e-13	1.40455e-10							FRMPD3	-4.0498	2.5263	45.7553	1.3399e-11	3.43645e-09							AC003968.1	2.1e-17	-2.96002	0	1	1
S100A10	2.24453	4.48857	51.8195	6.08449e-13	1.55627e-10							MAN1A1	-1.72191	5.73793	45.7499	1.34354e-11	3.43645e-09							AC003973.1	2.1e-17	-2.96002	0	1	1
SYNPO	1.47216	5.91968	51.405	7.51481e-13	1.90722e-10							GBP4	-1.49683	6.54678	45.4298	1.5821e-11	4.02896e-09							AC003989.3	-0.446054	-1.26322	0.178472	0.672689	1
CLIP2	1.96983	5.89784	51.4031	7.522e-13	1.90722e-10							CXCR3	3.55223	2.81579	45.4027	1.60417e-11	4.06741e-09							AC003989.4	-0.583242	0.21553	0.988279	0.320163	1
GALNT2	-1.3707	6.85652	51.336	7.78336e-13	1.96495e-10							PCED1B	1.97496	4.61415	45.2276	1.75419e-11	4.42854e-09							AC004000.1	3.06121	-2.63966	2.68515	0.101288	1
CLIP4	2.79655	3.56031	51.2713	8.04435e-13	2.02208e-10							IGHG2	3.11861	3.7834	45.1038	1.86862e-11	4.69709e-09							AC004004.2	2.1e-17	-2.96002	0	1	1
RANGAP1	-1.37768	7.00676	51.1178	8.69876e-13	2.17719e-10							BZRAP1	2.14831	6.83746	44.9476	2.02377e-11	5.06524e-09							AC004006.2	2.1e-17	-2.96002	0	1	1
BRIP1	3.37259	3.31998	51.0101	9.18916e-13	2.2901e-10							AC062029.1	-2.03849	4.78893	44.8907	2.0834e-11	5.17509e-09							AC004016.1	-1.22965	-2.22736	0.517004	0.472122	1
PLEKHA2	-1.85887	8.67239	50.919	9.62592e-13	2.38874e-10							PLEKHA1	-1.76035	6.39736	44.8889	2.08541e-11	5.17509e-09							AC004017.1	0.296881	-0.214202	0.191629	0.661564	1
IFNGR1	-1.28309	6.83647	50.5797	1.14425e-12	2.82751e-10							CDYL2	3.61811	2.75477	44.5272	2.50854e-11	6.19876e-09							AC004019.10	1.53822	-2.22252	0.84117	0.359062	1
LDLRAD4	-1.4609	7.57224	50.4678	1.21138e-12	2.98077e-10							TIAM2	2.65104	4.17063	44.4888	2.5581e-11	6.29456e-09							AC004022.7	2.13966	-2.73769	1.51689	0.21809	1
LMBR1L	-1.28093	6.82072	50.3914	1.25945e-12	3.08601e-10							PLEK	1.42035	6.42383	44.4401	2.62255e-11	6.42603e-09							AC004022.8	2.1e-17	-2.96002	0	1	1
SNED1	1.37971	6.86315	49.975	1.5572e-12	3.79964e-10							TMEM2	-2.02929	8.58062	44.3769	2.70869e-11	6.60932e-09							AC004052.1	2.1e-17	-2.96002	0	1	1
MYO5B	4.371	3.28259	49.7305	1.76385e-12	4.28593e-10							NOL4L	1.98851	4.76137	44.3196	2.78915e-11	6.77728e-09							AC004057.1	2.1e-17	-2.96002	0	1	1
SLC38A11	-3.66742	2.65172	49.6699	1.81911e-12	4.40187e-10							POLB	-1.56202	5.66569	44.1303	3.07236e-11	7.43447e-09							AC004062.2	2.1e-17	-2.96002	0	1	1
IGHV4-39	-3.03255	3.24131	49.5879	1.89676e-12	4.5708e-10							RRBP1	-1.67244	5.56589	43.896	3.46304e-11	8.34521e-09							AC004066.2	2.1e-17	-2.96002	0	1	1
FCGBP	-3.82766	3.03693	49.5258	1.95778e-12	4.69842e-10							IGHV1-8	-3.05918	3.18445	43.7872	3.66084e-11	8.78555e-09							AC004069.1	0.374853	-2.15588	0.0469413	0.828474	1
FAM69B	-3.83045	4.97247	49.4461	2.03895e-12	4.87318e-10							ZMIZ1	1.91956	6.83406	43.725	3.77905e-11	9.03209e-09							AC004074.4	2.1e-17	-2.96002	0	1	1
NUMBL	-1.86635	5.33153	49.2835	2.21515e-12	5.27269e-10							FMN1	-5.39715	2.20687	43.5764	4.07719e-11	9.70487e-09							AC004076.7	-2.80298	-2.73582	2.58922	0.107593	1
IGHV3-30	-3.40854	3.32343	49.1133	2.41602e-12	5.72743e-10							PTPRB	7.73507	1.58771	43.5554	4.1212e-11	9.76977e-09							AC004076.9	1.313	-2.22477	0.21218	0.645064	1
IGFBP4	-2.85428	4.16775	48.8404	2.77667e-12	6.55575e-10							ECHDC2	1.90961	4.60285	43.4561	4.33578e-11	1.02368e-08							AC004079.1	2.1e-17	-2.96002	0	1	1
DPYD	-2.71519	3.47111	48.7997	2.83483e-12	6.66609e-10							MGAT3	3.53942	3.13208	43.4144	4.42923e-11	1.04153e-08							AC004129.7	2.1e-17	-2.96002	0	1	1
MYADM	-1.84888	8.42114	48.662	3.04099e-12	7.12214e-10							P2RX1	-1.97022	5.84293	43.3911	4.48228e-11	1.04977e-08							AC004129.9	-2.55468	-2.73633	2.22622	0.135685	1
RP11-164H13.1	-5.5664	2.04727	48.6049	3.13089e-12	7.30337e-10							BTN3A1	1.13976	6.76149	43.2793	4.74581e-11	1.10705e-08							AC004159.1	2.1e-17	-2.96002	0	1	1
FAM169A	-1.70575	5.04559	48.5854	3.1622e-12	7.33204e-10							IGHM	-3.90262	10.9159	43.257	4.80008e-11	1.11524e-08							AC004381.6	0.549752	-1.38602	0.199597	0.655046	1
PITPNM2	-1.68714	5.66513	48.5816	3.16833e-12	7.33204e-10							MAPK13	-1.4091	5.92078	42.8501	5.91005e-11	1.36768e-08							AC004383.3	3.97535	-2.37501	4.86545	0.0273997	1
ATP10D	-1.62399	5.8415	48.4769	3.34199e-12	7.70336e-10							2020-03-02	4.18586	2.3618	42.6417	6.57432e-11	1.51528e-08							AC004386.3	2.1e-17	-2.96002	0	1	1
ST14	1.53886	6.21508	48.3135	3.63244e-12	8.33988e-10							GLUL	-1.53042	6.44473	42.6341	6.59983e-11	1.51528e-08							AC004386.4	0.15095	6.20396	2.57783	0.10837	1
SCIMP	2.26587	4.73867	48.0384	4.17957e-12	9.55842e-10							SGPP1	1.6107	5.63354	42.476	7.1556e-11	1.63644e-08							AC004453.8	0.317537	7.74634	14.2274	0.000161991	0.0467665
CRIM1	-1.98045	5.41299	47.8636	4.56917e-12	1.04086e-09							SLC9A7	-1.30362	7.40588	42.343	7.65902e-11	1.74473e-08							AC004458.1	2.1e-17	-2.96002	0	1	1
RAB31	2.1989	4.9479	47.5614	5.33086e-12	1.20965e-09							KCNMA1	8.85865	1.03521	42.3301	7.70958e-11	1.74942e-08							AC004460.1	2.1e-17	-2.96002	0	1	1
NTNG1	3.44172	3.19254	47.5491	5.36433e-12	1.21253e-09							STAMBPL1	2.33176	4.32666	42.2702	7.94946e-11	1.79686e-08							AC004461.4	0.467339	-0.47316	0.450657	0.502023	1
SEC11C	1.69889	5.38753	47.5026	5.49321e-12	1.23686e-09							SEMA4A	-4.00946	3.14102	41.8046	1.00865e-10	2.27109e-08							AC004492.1	0.145436	-2.45538	0.0119358	0.913003	1
FRMPD3	-3.79112	2.5178	47.1111	6.70762e-12	1.50449e-09							PRKCE	-1.3753	7.25112	41.404	1.23802e-10	2.77684e-08							AC004520.1	2.1e-17	-2.96002	0	1	1
ADAM23	-6.40001	1.66415	46.9949	7.11709e-12	1.59022e-09							ATP1B1	4.75133	3.08836	41.2926	1.31067e-10	2.92852e-08							AC004528.1	2.1e-17	-2.96002	0	1	1
RP5-1187M17.10	-1.5497	5.72507	46.8567	7.63713e-12	1.6999e-09							SLC22A15	3.04319	3.24049	41.1069	1.44125e-10	3.208e-08							AC004543.1	2.1e-17	-2.96002	0	1	1
CD9	-4.75756	2.11609	46.7456	8.08263e-12	1.79222e-09							CTGF	-4.96239	2.28077	41.0974	1.44829e-10	3.2114e-08							AC004552.1	2.1e-17	-2.96002	0	1	1
TRABD2A	-2.03028	4.14764	46.6253	8.59434e-12	1.89847e-09							ZDBF2	-1.17401	7.07328	41.0554	1.47974e-10	3.26043e-08							AC004595.1	2.1e-17	-2.96002	0	1	1
BTN3A1	1.22113	6.80436	46.6042	8.68748e-12	1.9118e-09							AC104024.1	2.43593	3.70575	41.053	1.48158e-10	3.26043e-08							AC004655.1	2.1e-17	-2.96002	0	1	1
ABCA1	-1.46322	7.7202	46.3999	9.64189e-12	2.11386e-09							PIK3R6	4.20001	2.22773	41.0094	1.51501e-10	3.32146e-08							AC004656.1	2.1e-17	-2.96002	0	1	1
SNX9	-1.75089	8.42297	46.338	9.95165e-12	2.1736e-09							MGAT5B	-5.08502	2.52265	40.8006	1.68585e-10	3.68217e-08							AC004673.1	2.1e-17	-2.96002	0	1	1
DACT1	-3.37514	2.85314	46.2383	1.04707e-11	2.27844e-09							DTX4	-1.8367	7.13818	40.5753	1.89178e-10	4.11654e-08							AC004692.5	1.6843	-2.84427	1.02873	0.310458	1
MIAT	4.28066	7.43609	46.0684	1.14197e-11	2.4757e-09							CSGALNACT1	1.63277	5.78478	40.5475	1.91895e-10	4.16013e-08							AC004699.1	2.1e-17	-2.96002	0	1	1
MYO15B	-1.5757	8.15806	46.0389	1.15926e-11	2.50387e-09							RANBP10	-1.33342	5.91233	40.5233	1.94286e-10	4.19637e-08							AC004745.1	2.1e-17	-2.96002	0	1	1
ANKRD50	-4.72051	2.12643	45.8372	1.285e-11	2.76521e-09							MTMR10	-1.2193	6.59024	40.4869	1.97942e-10	4.25955e-08							AC004754.3	0.562313	-1.64696	0.18339	0.668476	1
THEMIS2	1.94109	6.94805	45.2844	1.70399e-11	3.65336e-09							HOMER3	4.88621	2.40708	40.4162	2.05236e-10	4.40028e-08							AC004769.1	2.1e-17	-2.96002	0	1	1
GCNT1	-2.7908	3.28481	45.0339	1.9365e-11	4.13665e-09							RP11-61F12.1	3.71561	2.85386	40.3829	2.08763e-10	4.4595e-08							AC004771.1	-0.059664	-1.37619	0.00354091	0.952549	1
ITGAL	1.34142	6.36274	45.022	1.94829e-11	4.14666e-09							UBE2QL1	4.75429	2.00943	40.2864	2.19327e-10	4.66807e-08							AC004812.1	0.313255	-1.59279	0.0966806	0.75585	1
FOXO1	-1.33744	7.44748	44.9489	2.02247e-11	4.28889e-09							ARL4A	-1.54368	5.71853	40.2474	2.23755e-10	4.74498e-08							AC004817.1	2.82856	-2.63728	2.40929	0.120617	1
LINC00944	5.67104	1.60413	44.9243	2.04805e-11	4.32741e-09							CNN3	-1.90664	4.8106	40.205	2.28659e-10	4.83142e-08							AC004824.1	2.1e-17	-2.96002	0	1	1
SLC1A4	-1.71356	5.47095	44.7587	2.22879e-11	4.69228e-09							RANGAP1	-1.14988	7.07568	40.1444	2.35861e-10	4.96559e-08							AC004824.2	2.1e-17	-2.96002	0	1	1
CLCN4	-2.16408	4.04362	44.4537	2.6045e-11	5.44936e-09							S100A4	3.18212	3.58214	40.0793	2.43856e-10	5.11545e-08							AC004837.3	2.1e-17	-2.96002	0	1	1
FAM102A	1.41238	7.70559	44.4517	2.60708e-11	5.44936e-09							MIAT	4.29838	7.62694	40.0447	2.48214e-10	5.17402e-08							AC004851.1	2.1e-17	-2.96002	0	1	1
RANBP10	-1.36879	5.88849	44.3685	2.72035e-11	5.66581e-09							IGHV3-30	-2.89145	3.38985	40.0431	2.48423e-10	5.17402e-08							AC004854.5	0.361187	-2.63871	0.0387424	0.84396	1
GALNT6	-2.07871	4.38207	44.3362	2.7655e-11	5.73934e-09							RRM2B	-1.161	6.44808	39.9502	2.60523e-10	5.40673e-08							AC004866.1	2.1e-17	-2.96002	0	1	1
2020-09-08	3.33001	2.7762	44.2127	2.9457e-11	6.09164e-09							GBP5	-1.6058	5.2285	39.869	2.71575e-10	5.61612e-08							AC004866.3	1.8262	-2.84507	1.16318	0.280807	1
CYP2R1	-1.81947	5.31278	44.2057	2.95615e-11	6.09165e-09							GCNT1	-2.87103	3.29125	39.6814	2.98958e-10	6.16055e-08							AC004870.5	2.1e-17	-2.96002	0	1	1
CD82	1.49813	7.10585	44.0953	3.12771e-11	6.42248e-09							RP11-87G24.3	-4.6269	2.01249	39.3909	3.46906e-10	7.12343e-08							AC004875.1	2.1e-17	-2.96002	0	1	1
MGAT5B	-4.27681	2.50785	44.073	3.16354e-11	6.47328e-09							TRABD2A	-2.11574	4.16141	39.3727	3.50154e-10	7.16489e-08							AC004878.3	2.1e-17	-2.96002	0	1	1
VAV3	-1.33444	6.94848	43.9937	3.2944e-11	6.70075e-09							TRAF1	1.34907	6.0532	39.3462	3.54946e-10	7.23755e-08							AC004878.5	-1.717	-2.8451	1.1483	0.283906	1
LPCAT1	1.52973	7.56971	43.9917	3.29769e-11	6.70075e-09							TBXAS1	3.95052	2.97872	39.2432	3.74171e-10	7.60297e-08							AC004878.6	2.1e-17	-2.96002	0	1	1
TREML2	-2.88107	3.18656	43.537	4.16026e-11	8.42409e-09							CDCA7	4.78794	1.99446	39.112	4.00179e-10	8.10321e-08							AC004889.1	2.1e-17	-2.96002	0	1	1
TMCC2	3.25996	2.77765	43.4273	4.40015e-11	8.87902e-09							NFATC3	-1.21109	6.33943	38.9322	4.38772e-10	8.85393e-08							AC004893.10	-0.0219236	1.91519	0.00382256	0.950701	1
NRARP	-2.83611	3.46552	43.2399	4.84229e-11	9.73751e-09							NLRC5	1.92725	8.51527	38.9224	4.4099e-10	8.868e-08							AC004895.1	2.1e-17	-2.96002	0	1	1
FLNB	1.76988	7.08926	43.1648	5.03167e-11	1.00789e-08							PPM1L	2.06185	4.14384	38.8466	4.58441e-10	9.18726e-08							AC004899.1	2.1e-17	-2.96002	0	1	1
SSBP3	1.95494	4.12466	43.159	5.04663e-11	1.00789e-08							GPR18	-1.86878	5.29339	38.7807	4.74189e-10	9.4703e-08							AC004899.3	2.1e-17	-2.96002	0	1	1
RPS6KA6	4.14488	3.0163	42.8396	5.94161e-11	1.18258e-08							NEIL1	-1.6741	8.12995	38.5568	5.31819e-10	1.0585e-07							AC004911.2	2.1e-17	-2.96002	0	1	1
FAM109A	-2.5667	3.58837	42.7618	6.18286e-11	1.22641e-08							SH3RF3	-5.00312	1.8541	38.534	5.38082e-10	1.06732e-07							AC004920.2	1.44473	-2.45609	0.884446	0.346987	1
TLR10	1.79492	5.7985	42.4859	7.11932e-11	1.40738e-08							RP5-1187M17.10	-1.50597	5.73532	38.3829	5.81394e-10	1.14933e-07							AC004924.1	2.1e-17	-2.96002	0	1	1
NMT2	-1.71768	4.67061	42.4343	7.30965e-11	1.44012e-08							PHF20L1	-1.20433	7.2128	38.2467	6.23436e-10	1.22827e-07							AC004938.5	0.00930932	-2.7387	2.87e-05	0.995727	1
RP11-61F12.1	3.60894	2.76599	42.4263	7.33964e-11	1.44117e-08							FBXO10	1.76133	4.55038	38.2081	6.35883e-10	1.24858e-07							AC004941.5	0.472172	1.57585	2.23829	0.13463	1
BACH2	-1.80995	8.86589	42.219	8.16026e-11	1.59692e-08							PPFIBP2	1.45728	7.27469	37.9888	7.11504e-10	1.39237e-07							AC004943.1	2.1e-17	-2.96002	0	1	1
ATP1B1	4.44522	2.78258	42.1419	8.48848e-11	1.65559e-08							ESPNL	3.42988	2.66399	37.8139	7.78254e-10	1.51791e-07							AC004945.1	2.1e-17	-2.96002	0	1	1
NLRC5	1.75487	8.35977	42.0541	8.87836e-11	1.72586e-08							DACT1	-3.19854	2.88157	37.7873	7.88941e-10	1.53163e-07							AC004951.5	0.337395	0.0821527	0.406272	0.523868	1
PIK3R6	4.24082	2.13896	42.0075	9.09263e-11	1.76164e-08							DUX4L50	4.52697	1.82974	37.7833	7.9054e-10	1.53163e-07							AC004967.7	0.201933	2.83966	0.973353	0.323845	1
PLEKHA1	-1.5282	6.43797	41.7902	1.01612e-10	1.96215e-08							FAM102A	1.36976	7.6876	37.6765	8.35024e-10	1.61245e-07							AC004969.1	2.1e-17	-2.96002	0	1	1
IGHV3-11	-3.40709	2.56813	41.7642	1.02971e-10	1.98184e-08							CHML	-1.23097	6.39045	37.6423	8.49805e-10	1.63558e-07							AC004980.1	1.49931	-2.84458	0.858025	0.354292	1
PARM1	1.57936	5.12099	41.5816	1.1305e-10	2.16867e-08							DIRC2	-1.26658	6.20182	37.5821	8.76466e-10	1.68135e-07							AC004980.10	-2.40547	-2.73873	1.992	0.158132	1
SDR16C5	8.89169	1.02925	41.4924	1.18329e-10	2.2603e-08							OBSCN	-1.46667	5.67022	37.5101	9.09391e-10	1.73879e-07							AC004980.7	-0.183921	2.51279	0.745267	0.387979	1
ABCC4	2.88061	3.35731	41.4879	1.18602e-10	2.2603e-08							CD9	-4.44614	2.16569	37.4776	9.24671e-10	1.76222e-07							AC004980.8	2.1e-17	-2.96002	0	1	1
PCED1B-AS1	1.91337	4.69642	41.4695	1.19724e-10	2.27425e-08							RPS6KA6	4.1522	3.03668	37.4613	9.32426e-10	1.77121e-07							AC004980.9	-0.299587	-2.73701	0.0321321	0.857738	1
ZSCAN18	-1.35641	6.1688	41.3657	1.26251e-10	2.39046e-08							CALHM2	3.5619	3.04761	37.2753	1.02577e-09	1.9422e-07							AC004985.12	0.539781	-2.4582	0.00657909	0.935353	1
AC062029.1	-1.67942	4.87279	41.3316	1.28473e-10	2.42464e-08							CD82	1.46137	7.08913	37.2509	1.03865e-09	1.96023e-07							AC004987.10	2.1e-17	-2.96002	0	1	1
CBLB	-1.42124	6.30125	41.2854	1.31547e-10	2.47466e-08							CYB5R2	4.70442	4.10939	37.2375	1.04581e-09	1.96738e-07							AC004987.9	0.458412	2.80064	2.67207	0.102123	1
IGHV3-9	-2.84698	3.13886	41.2711	1.32511e-10	2.48477e-08							IGHV1-2	-2.96271	3.06909	37.2125	1.05934e-09	1.98431e-07							AC005000.2	2.1e-17	-2.96002	0	1	1
CYSLTR1	2.04106	4.40074	41.2268	1.3555e-10	2.53362e-08							LRRC32	-2.88456	3.96837	37.2083	1.06162e-09	1.98431e-07							AC005008.3	2.1e-17	-2.96002	0	1	1
RP11-399O19.9	4.81839	2.05299	41.1106	1.43858e-10	2.6803e-08							SHISA8	2.31148	4.68276	37.1973	1.06759e-09	1.98909e-07							AC005014.5	0.115614	4.30937	0.782745	0.376303	1
RRBP1	-1.79813	5.53604	41.081	1.46047e-10	2.71244e-08							CR1	1.16258	6.38205	37.1071	1.11818e-09	2.07671e-07							AC005017.2	2.1e-17	-2.96002	0	1	1
CYTH3	-1.98016	4.16359	41.0296	1.49938e-10	2.77586e-08							ABCC4	2.77201	3.26693	36.9219	1.22955e-09	2.2763e-07							AC005019.2	-0.142797	-0.413048	0.0539582	0.816313	1
PCED1B	1.85298	4.52132	40.7311	1.74687e-10	3.2238e-08							DNAJC5B	4.41563	1.93274	36.7326	1.35497e-09	2.50057e-07							AC005020.1	2.62271	-2.73788	2.18771	0.139116	1
FMN1	-3.85827	2.24434	40.677	1.79592e-10	3.30386e-08							NFE2L1	1.26603	6.94462	36.5757	1.46849e-09	2.7015e-07							AC005033.6	-1.717	-2.8451	1.1483	0.283906	1
CHML	-1.3253	6.33391	40.5869	1.88061e-10	3.43959e-08							PTGER4	-1.62898	6.74497	36.3379	1.65903e-09	3.04243e-07							AC005034.2	-1.717	-2.8451	1.1483	0.283906	1
DUX4L50	4.53986	1.8505	40.586	1.88149e-10	3.43959e-08							LAMC1	-1.73557	4.84388	36.2755	1.71301e-09	3.13159e-07							AC005037.2	2.1e-17	-2.96002	0	1	1
RP11-325F22.2	-1.70983	5.32927	40.5527	1.91384e-10	3.48779e-08							GBP2	-1.55002	5.29807	35.8791	2.09944e-09	3.82602e-07							AC005040.3	2.1e-17	-2.96002	0	1	1
BZRAP1	1.96912	6.63306	40.3539	2.11884e-10	3.84935e-08							FOXO1	-1.19117	7.50165	35.8103	2.17494e-09	3.95127e-07							AC005041.11	2.1e-17	-2.96002	0	1	1
IL6ST	-1.23828	6.85844	40.2771	2.20382e-10	3.9913e-08							IGFBP4	-2.53352	4.2167	35.6623	2.34665e-09	4.24998e-07							AC005042.2	-1.19166	-0.049938	3.12828	0.076945	1
CREM	-1.35822	6.96096	40.1925	2.30134e-10	4.15503e-08							FAM109A	-2.82389	3.54313	35.5521	2.48324e-09	4.48343e-07							AC005042.3	2.1e-17	-2.96002	0	1	1
RP11-87G24.3	-4.77988	1.97691	40.1507	2.35104e-10	4.23166e-08							CERS6	-1.83656	4.72178	35.4702	2.58977e-09	4.66135e-07							AC005048.1	2.1e-17	-2.96002	0	1	1
ZDBF2	-1.21797	7.04756	40.0615	2.46095e-10	4.41585e-08							ZNF831	-2.14381	4.07036	35.4149	2.66447e-09	4.78105e-07							AC005071.1	0.343016	-0.431621	0.328006	0.566835	1
CRY1	-1.62773	4.80524	39.991	2.55141e-10	4.56412e-08							GNA11	-2.96175	3.10069	35.3309	2.78177e-09	4.97622e-07							AC005077.14	-3.10313	-2.01877	3.51232	0.0609141	1
CTD-2509G16.5	5.24769	1.62514	39.7425	2.89749e-10	5.16737e-08							SIGLEC6	4.8183	1.91964	35.3155	2.80388e-09	5.00043e-07							AC005077.5	2.1e-17	-2.96002	0	1	1
HELZ2	-1.32557	6.77655	39.6661	3.01305e-10	5.35708e-08							TFCP2L1	5.0517	1.7061	35.2454	2.90672e-09	5.16803e-07							AC005077.7	2.1e-17	-2.96002	0	1	1
NFE2L1	1.29486	6.95123	39.6527	3.03377e-10	5.37753e-08							PPFIBP1	-3.3467	3.08327	35.1488	3.05454e-09	5.41433e-07							AC005077.8	2.1e-17	-2.96002	0	1	1
FAT1	5.87361	1.48476	39.6411	3.05188e-10	5.39323e-08							RIC8B	4.06343	1.87876	35.0832	3.15919e-09	5.58287e-07							AC005077.9	2.1e-17	-2.96002	0	1	1
RIC8B	4.1516	1.93178	39.4917	3.29458e-10	5.80452e-08							BCAS1	5.59796	1.20976	35.0089	3.28199e-09	5.78235e-07							AC005082.1	1.49931	-2.84458	0.858025	0.354292	1
RP11-214O1.2	-3.07668	3.04207	39.4148	3.42691e-10	6.01949e-08							S100A10	2.03263	4.33213	34.9811	3.32916e-09	5.84779e-07							AC005086.1	0.766205	-1.96392	0.171935	0.678398	1
FCRL1	-1.70895	8.59988	39.3523	3.53832e-10	6.18507e-08							VPS37B	-1.56501	7.77062	34.9578	3.3693e-09	5.90053e-07							AC005086.2	0.749896	-2.6392	0.207306	0.648887	1
ZNF10	-1.38189	5.51625	39.3501	3.54239e-10	6.18507e-08							FADS3	-1.29567	7.55941	34.9439	3.39349e-09	5.9251e-07							AC005086.3	1.47969	-2.02233	1.17182	0.279028	1
CAMK4	2.81997	3.11473	39.3138	3.60886e-10	6.28232e-08							TPCN1	-1.16186	6.43641	34.8921	3.48492e-09	6.06657e-07							AC005086.4	0.0729377	-2.45972	0.00272329	0.958381	1
FGD6	4.459	5.45539	39.1912	3.84278e-10	6.66962e-08							LTK	3.04023	3.09937	34.8632	3.5371e-09	6.13909e-07							AC005088.1	1.49931	-2.84458	0.858025	0.354292	1
PHLDB2	-1.79525	4.42347	39.1652	3.89424e-10	6.73888e-08							JARID2	-1.29565	7.68039	34.7645	3.72091e-09	6.42462e-07							AC005094.2	2.1e-17	-2.96002	0	1	1
MSC	5.87677	1.31757	38.9647	4.31532e-10	7.44546e-08							ANKRD50	-5.27312	2.17305	34.7631	3.72365e-09	6.42462e-07							AC005102.1	0.502892	-0.569312	0.56936	0.450513	1
DTX4	-1.98995	7.10476	38.861	4.55078e-10	7.82856e-08							SATB1-AS1	-2.27282	3.68415	34.6829	3.88023e-09	6.67503e-07							AC005105.2	2.57732	-2.73867	2.01611	0.155637	1
GPC4	-7.28458	0.933086	38.7974	4.70149e-10	8.06402e-08							MYO1B	-2.94386	3.2872	34.6754	3.89518e-09	6.68104e-07							AC005154.7	-0.503304	1.38095	3.10183	0.0782044	1
GPR18	-1.56386	5.34189	38.7539	4.80747e-10	8.22162e-08							CFAP20	-1.52233	5.1815	34.6561	3.93412e-09	6.72804e-07							AC005154.8	-0.124459	-1.15545	0.0185745	0.891594	1
USP11	-1.13173	6.78206	38.7177	4.89736e-10	8.35085e-08							KLHL6	1.16632	7.04167	34.6391	3.96856e-09	6.76709e-07							AC005159.1	2.1e-17	-2.96002	0	1	1
ARL4A	-1.32368	5.76287	38.6338	5.11269e-10	8.69261e-08							FAM46A	-1.81184	4.94107	34.6041	4.04046e-09	6.86961e-07							AC005161.1	-2.03952	-2.84364	1.52025	0.217582	1
VPS37B	-1.55761	7.76091	38.5586	5.31329e-10	9.00741e-08							RIMKLB	-1.49441	5.42856	34.5896	4.07068e-09	6.90087e-07							AC005176.1	2.1e-17	-2.96002	0	1	1
SLC37A2	2.24314	3.82796	38.5479	5.34249e-10	9.03067e-08							TRAM2	1.66976	4.7015	34.5716	4.10854e-09	6.94487e-07							AC005176.2	2.1e-17	-2.96002	0	1	1
ARHGAP6	4.38722	1.69469	38.5045	5.46276e-10	9.20727e-08							STMN1	-2.06329	3.95243	34.4322	4.41363e-09	7.439e-07							AC005176.3	2.1e-17	-2.96002	0	1	1
PPFIBP1	-2.87276	3.10049	38.4184	5.7092e-10	9.59491e-08							RDX	1.78479	4.56366	34.3836	4.52518e-09	7.58936e-07							AC005178.1	2.1e-17	-2.96002	0	1	1
PDE4A	-1.30584	6.26218	38.1041	6.70682e-10	1.12391e-07							MSC	5.75629	1.21992	34.382	4.52886e-09	7.58936e-07							AC005189.6	-1.44412	-2.37298	0.94806	0.330214	1
SYNGR3	1.44768	5.24801	38.0343	6.95103e-10	1.1615e-07							RIMBP2	-5.63696	2.18677	34.2233	4.91361e-09	8.21052e-07							AC005195.1	2.1e-17	-2.96002	0	1	1
OBSCN	-1.34305	5.70158	37.9806	7.14502e-10	1.1905e-07							LINC00943	7.48002	1.48159	34.1982	4.9774e-09	8.29334e-07							AC005215.1	2.1e-17	-2.96002	0	1	1
GSTK1	1.17309	6.77289	37.8921	7.47663e-10	1.24221e-07							MACROD2	-2.63648	3.34791	34.1051	5.22146e-09	8.67522e-07							AC005229.1	1.25808	0.624266	3.63134	0.056701	1
NFATC3	-1.20461	6.3284	37.8396	7.68073e-10	1.27249e-07							DENND1B	1.51566	5.11302	34.0887	5.2656e-09	8.7237e-07							AC005229.5	2.1e-17	-2.96002	0	1	1
STAMBPL1	2.11587	4.11516	37.7575	8.01096e-10	1.32021e-07							CPNE5	2.01141	5.8815	34.055	5.3576e-09	8.85096e-07							AC005229.7	0.771154	-0.797085	0.740319	0.389559	1
MIR3142HG	3.88303	2.61278	37.7567	8.01402e-10	1.32021e-07							TUBA1B	-1.67759	5.0082	34.0355	5.41149e-09	8.91474e-07							AC005237.2	-0.164723	-0.536961	0.0521878	0.819299	1
PCDHGA12	6.46159	1.05135	37.6687	8.38383e-10	1.37724e-07							CACNA1E	6.00147	1.30495	33.9547	5.64098e-09	9.26662e-07							AC005251.3	0.0652609	4.43855	0.0758372	0.78302	1
TRAF1	1.52069	6.12661	37.4688	9.28851e-10	1.52157e-07							CTSH	1.00819	6.86234	33.9211	5.73933e-09	9.4017e-07							AC005255.3	0.239885	0.888596	0.355669	0.550921	1
RNF125	-1.5047	5.04999	37.2796	1.02347e-09	1.67188e-07							TPST1	-1.94959	4.02402	33.908	5.77797e-09	9.43849e-07							AC005255.5	2.1e-17	-2.96002	0	1	1
PHF20L1	-1.2756	7.17286	37.2706	1.02821e-09	1.67492e-07							DUSP4	1.61044	7.01366	33.8207	6.04339e-09	9.84447e-07							AC005255.6	2.1e-17	-2.96002	0	1	1
DCHS1	-3.01562	3.1146	37.237	1.04608e-09	1.69929e-07							LGALS8	-1.02087	6.79413	33.8114	6.0721e-09	9.8637e-07							AC005262.4	-1.33716	-2.54278	0.654954	0.418347	1
FAM46A	-1.73818	4.91021	37.1289	1.10573e-09	1.7912e-07							CTD-2509G16.5	5.1345	1.45286	33.7843	6.15731e-09	9.97433e-07							AC005284.1	2.1e-17	-2.96002	0	1	1
TRAM2	1.64555	4.67048	37.1184	1.1117e-09	1.79587e-07							PCDHGA12	6.39152	1.01143	33.7599	6.23519e-09	1.00725e-06							AC005288.1	2.1e-17	-2.96002	0	1	1
CHD3	-1.49367	7.44829	37.1073	1.11807e-09	1.80117e-07							TLR10	1.60454	5.73593	33.6057	6.74948e-09	1.08587e-06							AC005300.5	-3.39444	-1.95985	5.74391	0.016546	0.855959
DENND1B	1.46218	5.08422	37.0992	1.12269e-09	1.80364e-07							PPARD	-1.07133	6.54601	33.6029	6.75913e-09	1.08587e-06							AC005336.4	1.10717	-1.19757	0.753651	0.385323	1
ZMIZ1	1.77966	6.73234	37.0341	1.1608e-09	1.85974e-07							ZNF667-AS1	-4.65304	1.75883	33.5654	6.89066e-09	1.10396e-06							AC005336.5	0.0224705	0.302473	0.00105472	0.974092	1
MPC1	-1.81578	4.444	36.4079	1.60053e-09	2.5572e-07							COTL1	2.14873	7.3141	33.5145	7.07339e-09	1.13013e-06							AC005351.1	-1.20616	-1.29911	1.37265	0.241357	1
PAG1	2.06605	7.36809	36.2467	1.73851e-09	2.77007e-07							CREM	-1.1799	7.01842	33.4955	7.14302e-09	1.13814e-06							AC005357.1	2.1e-17	-2.96002	0	1	1
DNAJC5B	4.33261	1.97551	36.1253	1.85024e-09	2.94007e-07							KLHL2	-1.51427	5.91371	33.4848	7.18233e-09	1.14129e-06							AC005358.1	2.1e-17	-2.96002	0	1	1
KIF21A	4.08711	2.4637	36.0678	1.90571e-09	3.0121e-07							DPYD	-2.28046	3.54747	33.3353	7.75615e-09	1.22912e-06							AC005363.9	2.1e-17	-2.96002	0	1	1
TBC1D1	-1.19685	7.32782	36.0676	1.9059e-09	3.0121e-07							FAAH2	3.49264	2.357	33.2944	7.92101e-09	1.25184e-06							AC005370.1	2.1e-17	-2.96002	0	1	1
IGHV1-3	-3.88615	1.85477	35.8756	2.10327e-09	3.31504e-07							STAP1	-1.22661	6.09584	33.259	8.06676e-09	1.27143e-06							AC005375.1	2.1e-17	-2.96002	0	1	1
RP11-731F5.2	3.29257	2.56265	35.8518	2.12909e-09	3.34668e-07							RP11-399O19.9	4.61224	1.64281	33.1917	8.35082e-09	1.31265e-06							AC005399.1	-1.11999	-2.54667	0.470727	0.492653	1
ZNF571	-1.5068	4.95174	35.779	2.21013e-09	3.46473e-07							MLLT4	1.43887	6.41933	33.0412	9.02273e-09	1.41446e-06							AC005477.1	0.00930932	-2.7387	2.87e-05	0.995727	1
CDYL2	3.26598	2.46546	35.7364	2.25909e-09	3.53199e-07							CD38	-2.09927	3.76188	33.0069	9.18317e-09	1.43575e-06							AC005488.1	1.57283	-2.45917	1.04221	0.307309	1
PCNXL2	1.38491	5.45349	35.6034	2.41859e-09	3.77126e-07							DPPA4	-6.77185	1.1724	32.9989	9.22104e-09	1.43782e-06							AC005488.11	-0.703113	-2.15654	0.0412741	0.83901	1
FCRL3	-1.57948	6.83737	35.5378	2.50147e-09	3.89009e-07							ZNF677	-2.6711	3.1876	32.877	9.81774e-09	1.52678e-06							AC005493.1	2.1e-17	-2.96002	0	1	1
ZNF831	-1.75353	4.12407	35.3414	2.76685e-09	4.29135e-07							KLF9	-1.23347	6.14883	32.7169	1.06608e-08	1.65347e-06							AC005513.1	2.1e-17	-2.96002	0	1	1
IFNLR1	-1.46642	5.11069	35.1941	2.98424e-09	4.61623e-07							NETO1	-3.25606	3.07637	32.7054	1.07238e-08	1.65884e-06							AC005517.3	0.0535309	-0.968518	0.00413237	0.948744	1
SNX18	-1.69488	4.27703	35.1482	3.05537e-09	4.71376e-07							ZNF10	-1.34101	5.55473	32.6962	1.07747e-08	1.66229e-06							AC005522.6	2.1e-17	-2.96002	0	1	1
ETV7	5.31565	1.4951	35.0743	3.17367e-09	4.88335e-07							MYO15B	-1.53775	8.16007	32.6865	1.08286e-08	1.66621e-06							AC005534.6	1.15176	-1.29861	1.84735	0.174092	1
STX5	-1.12031	7.12978	34.7338	3.78011e-09	5.80117e-07							EPB41L2	-1.12764	6.28965	32.5468	1.16359e-08	1.78571e-06							AC005539.2	2.1e-17	-2.96002	0	1	1
NLGN4Y	6.9088	1.34381	34.711	3.82464e-09	5.85411e-07							PTPRG	3.81045	1.81852	32.4763	1.20654e-08	1.84676e-06							AC005544.1	2.1e-17	-2.96002	0	1	1
RFTN1	-1.46599	7.60611	34.6472	3.95202e-09	6.02387e-07							L3MBTL4	-2.85773	3.16587	32.4504	1.22276e-08	1.86669e-06							AC005549.1	-1.84558	-2.8439	1.29342	0.255419	1
DLL1	-1.69393	5.1275	34.6452	3.95621e-09	6.02387e-07							PCED1B-AS1	1.77263	4.62496	32.2614	1.34767e-08	2.05201e-06							AC005549.2	2.1e-17	-2.96002	0	1	1
RP11-768B22.2	4.13675	2.5854	34.5986	4.05194e-09	6.15357e-07							ADAM29	8.99116	0.986629	32.1729	1.41043e-08	2.14198e-06							AC005549.3	2.1e-17	-2.96002	0	1	1
CD38	-2.08049	3.75759	34.5926	4.06439e-09	6.15644e-07							CYP2R1	-1.6691	5.36195	32.1165	1.45195e-08	2.19931e-06							AC005559.3	2.1e-17	-2.96002	0	1	1
CRIP3	-3.01893	2.66678	34.5801	4.09075e-09	6.18032e-07							SNX30	-1.53906	4.99573	32.0835	1.47685e-08	2.23123e-06							AC005588.2	2.1e-17	-2.96002	0	1	1
ASAP3	3.42479	2.3364	34.5427	4.17004e-09	6.28383e-07							RP11-768B22.2	3.86351	2.4801	32.0126	1.53178e-08	2.30824e-06							AC005606.1	2.1e-17	-2.96002	0	1	1
COTL1	2.0552	7.22505	34.5084	4.24417e-09	6.37905e-07							TACC3	-1.18317	6.5415	31.9495	1.5823e-08	2.37822e-06							AC005609.1	2.1e-17	-2.96002	0	1	1
DUSP5	-1.40809	6.6644	34.3939	4.50126e-09	6.74806e-07							PHLPP1	-1.32916	5.65107	31.9061	1.61812e-08	2.42581e-06							AC005609.2	2.1e-17	-2.96002	0	1	1
DBNDD1	-3.28465	2.7744	34.336	4.63734e-09	6.93425e-07							AFF1	-1.25962	7.68679	31.7929	1.71517e-08	2.56471e-06							AC005618.1	2.1e-17	-2.96002	0	1	1
GBP4	-1.37266	6.55808	34.2292	4.8988e-09	7.30647e-07							CRIP3	-3.26933	2.66861	31.7101	1.78992e-08	2.66964e-06							AC005621.1	2.1e-17	-2.96002	0	1	1
SLC9A7	-1.14522	7.44606	34.0883	5.26673e-09	7.83521e-07							PTPRK	-2.12971	4.50547	31.6915	1.80707e-08	2.68834e-06							AC005626.3	2.1e-17	-2.96002	0	1	1
IGHV4-31	-2.9463	3.09249	34.0816	5.28493e-09	7.84227e-07							MARCKS	1.32777	7.70521	31.623	1.87197e-08	2.77781e-06							AC005631.1	2.1e-17	-2.96002	0	1	1
MTMR10	-1.15108	6.6065	34.032	5.42118e-09	8.02404e-07							VOPP1	1.2744	5.96237	31.4765	2.01868e-08	2.9879e-06							AC005682.6	-0.224889	1.75068	0.545811	0.460034	1
CTD-2368P22.1	-1.45251	4.90969	33.8164	6.05661e-09	8.92837e-07							TNFRSF21	-3.15818	3.22651	31.1378	2.40342e-08	3.54836e-06							AC005686.1	2.1e-17	-2.96002	0	1	1
TCF7L1	4.4094	3.341	33.8144	6.06279e-09	8.92837e-07							BTBD3	-4.32395	2.63984	31.0643	2.49627e-08	3.67613e-06							AC005701.1	2.1e-17	-2.96002	0	1	1
POLB	-1.61642	5.63268	33.742	6.29283e-09	9.24381e-07							SEC11C	1.40395	5.15541	31.0418	2.52526e-08	3.70946e-06							AC005702.1	-2.40547	-2.73873	1.992	0.158132	1
PTPRB	7.28071	1.13582	33.7184	6.36945e-09	9.31311e-07							PCDHGB6	4.59373	1.51945	31.0034	2.57576e-08	3.76938e-06							AC005702.2	2.1e-17	-2.96002	0	1	1
CYB5R2	4.39207	3.88861	33.7135	6.38568e-09	9.31311e-07							SYNGR3	1.47798	5.28443	31.001	2.57898e-08	3.76938e-06							AC005702.3	-2.46295	-2.29574	0.789524	0.374244	1
GNA11	-2.55325	3.12254	33.7128	6.38792e-09	9.31311e-07							RP11-214O1.2	-2.76299	3.07358	30.9722	2.61751e-08	3.81614e-06							AC005702.4	0.25315	-2.02583	0.00962847	0.921833	1
BASP1	1.29024	7.55437	33.6377	6.63946e-09	9.65569e-07							DBNDD1	-3.24544	2.79545	30.9063	2.70787e-08	3.93803e-06							AC005722.4	2.1e-17	-2.96002	0	1	1
LINC00943	7.34935	1.22553	33.6308	6.6628e-09	9.66554e-07							UXS1	-1.69192	4.72144	30.8208	2.82988e-08	4.10523e-06							AC005725.1	2.1e-17	-2.96002	0	1	1
GPR132	-1.27606	6.81284	33.5532	6.9341e-09	1.00341e-06							MID1IP1	-2.77589	4.71789	30.7841	2.88392e-08	4.17325e-06							AC005730.2	2.1e-17	-2.96002	0	1	1
ESAM	-2.1819	3.51682	33.5423	6.97324e-09	1.00658e-06							CHD3	-1.55747	7.45027	30.7586	2.92211e-08	4.21598e-06							AC005740.3	2.1e-17	-2.96002	0	1	1
MARCKS	1.59118	7.85663	33.4932	7.15137e-09	1.02974e-06							MAP4K3	-1.705	4.31002	30.7547	2.92792e-08	4.21598e-06							AC005740.4	-0.143691	-1.54142	0.0258963	0.872154	1
EBI3	3.44889	2.29222	33.4661	7.25178e-09	1.04163e-06							CDK5R1	-1.46383	5.83435	30.7182	2.98351e-08	4.28545e-06							AC005741.2	2.1e-17	-2.96002	0	1	1
MDFIC	1.39526	5.47192	33.3824	7.57057e-09	1.08475e-06							UGGT2	4.94619	1.23157	30.6854	3.03432e-08	4.34772e-06							AC005752.10	-1.13442	-0.639975	1.6265	0.202188	1
LDHB	1.18293	5.91835	33.3298	7.77827e-09	1.11178e-06							SELL	-1.10003	6.10957	30.6654	3.06577e-08	4.38203e-06							AC005758.1	2.1e-17	-2.96002	0	1	1
LGALS8	-1.05098	6.77633	33.3096	7.85954e-09	1.12065e-06							CHRAC1	-1.22297	5.85598	30.6131	3.14967e-08	4.49094e-06							AC005776.1	0.118366	0.0972802	0.0422997	0.83705	1
NCOA7	1.90153	4.67981	33.181	8.39685e-09	1.19434e-06							WWC1	4.52139	1.72787	30.5106	3.32041e-08	4.72283e-06							AC005777.3	1.49931	-2.84458	0.858025	0.354292	1
SPAG4	-1.63327	4.72355	33.1673	8.45619e-09	1.19985e-06							GPR146	-2.13035	3.92395	30.4653	3.39895e-08	4.82279e-06							AC005779.1	0.849034	-2.02524	0.358209	0.549503	1
CCND2	1.60835	7.16698	33.0527	8.96954e-09	1.2696e-06							SNX9	-1.60101	8.46672	30.359	3.59046e-08	5.08215e-06							AC005779.2	-0.449796	-2.46021	0.0804238	0.776724	1
TTC28	-3.1591	3.21715	33.0155	9.14249e-09	1.29095e-06							MCF2L	-3.66662	2.60299	30.3488	3.60923e-08	5.09636e-06							AC005783.1	2.1e-17	-2.96002	0	1	1
RDX	1.74619	4.55237	32.947	9.47058e-09	1.33396e-06							SLC1A4	-1.76967	5.50411	30.1754	3.94674e-08	5.55947e-06							AC005786.3	0.580555	-2.37269	0.126319	0.722279	1
AL122127.4	-3.08211	2.67202	32.9424	9.49286e-09	1.33396e-06							MBNL2	-1.03901	7.30706	30.0935	4.11701e-08	5.78534e-06							AC005794.1	2.1e-17	-2.96002	0	1	1
PCDHGA10	5.68959	1.4597	32.9244	9.58109e-09	1.34313e-06							CRY1	-1.47065	4.84785	30.0748	4.15702e-08	5.82753e-06							AC005795.1	0.0513758	3.56128	0.0976474	0.754671	1
CACNA1E	5.95716	1.24773	32.8634	9.88676e-09	1.38265e-06							FCRL1	-1.6733	8.60092	30.0256	4.26385e-08	5.96295e-06							AC005822.1	-0.183298	4.33147	2.01278	0.155979	1
RP11-463O12.5	-1.30482	7.99698	32.8346	1.00342e-08	1.39991e-06							ATP11A	-1.29668	5.67942	29.9707	4.38617e-08	6.11934e-06							AC005831.1	-0.485043	1.13517	1.61174	0.204248	1
TMEM263	-1.69664	4.49089	32.7777	1.03323e-08	1.43806e-06							RFTN1	-1.29333	7.65047	29.8549	4.65615e-08	6.48049e-06							AC005838.2	2.1e-17	-2.96002	0	1	1
HIVEP3	1.64063	6.26295	32.773	1.03573e-08	1.43812e-06							LRP8	2.34321	3.92207	29.8337	4.70734e-08	6.53614e-06							AC005841.1	-0.66427	0.675192	1.60778	0.204804	1
AC104024.1	2.20556	3.54529	32.6972	1.07693e-08	1.49176e-06							GPR183	1.51825	7.89858	29.7289	4.96883e-08	6.88284e-06							AC005926.1	2.1e-17	-2.96002	0	1	1
CR1	1.10258	6.31247	32.6738	1.08995e-08	1.50623e-06							CTNND1	-1.12886	6.68779	29.6331	5.22052e-08	7.1978e-06							AC005943.2	2.1e-17	-2.96002	0	1	1
MMP9	-3.37394	2.2882	32.637	1.11081e-08	1.53142e-06							SNX29	-1.31889	8.09355	29.633	5.22089e-08	7.1978e-06							AC006011.4	2.1e-17	-2.96002	0	1	1
PRICKLE2	5.84112	0.915919	32.6214	1.11975e-08	1.5401e-06							RHOBTB1	-3.60232	2.58298	29.6281	5.23418e-08	7.1991e-06							AC006014.1	2.1e-17	-2.96002	0	1	1
SERPINA9	6.02074	1.25348	32.5787	1.14465e-08	1.57065e-06							DUSP5	-1.3254	6.70351	29.6215	5.25199e-08	7.2066e-06							AC006014.10	2.1e-17	-2.96002	0	1	1
PELI2	-1.41736	5.10068	32.5324	1.17222e-08	1.6047e-06							PPARGC1B	2.86582	3.96191	29.5606	5.41959e-08	7.41912e-06							AC006014.7	2.1e-17	-2.96002	0	1	1
MAP4K3	-1.60811	4.31917	32.488	1.19931e-08	1.63795e-06							GPC4	-6.10683	0.985579	29.3652	5.99433e-08	8.18668e-06							AC006014.8	4.58972	-2.08877	5.84525	0.0156192	0.836244
RRM2B	-1.10828	6.44382	32.4615	1.2158e-08	1.65524e-06							RP11-463O12.5	-1.302	8.01	29.1889	6.56549e-08	8.94579e-06							AC006022.4	2.1e-17	-2.96002	0	1	1
SLC22A15	2.65208	2.92369	32.4585	1.21765e-08	1.65524e-06							PCDHGC3	5.11238	1.31068	29.1468	6.70948e-08	9.12067e-06							AC006026.1	2.1e-17	-2.96002	0	1	1
NUGGC	3.35262	2.15808	32.425	1.23883e-08	1.68011e-06							TLE1	-1.15286	6.51006	29.1116	6.83281e-08	9.26672e-06							AC006026.12	1.49931	-2.84458	0.858025	0.354292	1
SLC8A3	7.02029	0.729932	32.3616	1.27988e-08	1.73175e-06							RAPGEF2	-0.950456	6.81445	29.0886	6.91429e-08	9.35547e-06							AC006026.9	-0.0623741	2.6516	0.079363	0.778162	1
LAMC1	-1.4229	4.93753	32.3398	1.29435e-08	1.74729e-06							SLC37A2	2.14279	3.70049	29.0734	6.96876e-08	9.40734e-06							AC006028.11	-0.477319	0.905039	1.91442	0.166474	1
RIMBP2	-4.97395	2.19172	32.3071	1.31629e-08	1.7689e-06							IFNLR1	-1.54629	5.12103	29.0629	7.00653e-08	9.43649e-06							AC006033.22	-0.344684	0.243628	0.443919	0.505237	1
IGHV3-53	-4.32228	1.55923	32.3069	1.31643e-08	1.7689e-06							PHF10	-0.99079	7.23696	28.9765	7.32628e-08	9.8444e-06							AC006035.1	2.1e-17	-2.96002	0	1	1
FAAH2	3.38318	2.19584	32.2885	1.32895e-08	1.78162e-06							ASAP3	3.27052	2.18709	28.9652	7.3691e-08	9.87917e-06							AC006042.8	0.435305	3.34581	5.66377	0.0173189	0.873688
IGHV3-33	-3.79781	1.7615	32.2632	1.34642e-08	1.80089e-06							RP11-731F5.2	3.27589	2.51866	28.7614	8.18685e-08	1.09503e-05							AC006070.12	2.1e-17	-2.96002	0	1	1
FOS	-2.89348	11.0836	32.1842	1.40224e-08	1.87127e-06							DSE	0.96431	6.52717	28.7058	8.42491e-08	1.12429e-05							AC006077.4	0.969136	-1.59826	0.459599	0.497812	1
TPCN1	-1.14461	6.43605	32.1542	1.4241e-08	1.8961e-06							DCHS1	-2.80789	3.1417	28.6926	8.48257e-08	1.1294e-05							AC006080.1	2.1e-17	-2.96002	0	1	1
MACROD2	-2.49105	3.35431	32.016	1.52912e-08	2.03129e-06							SAMD12	3.39272	3.72297	28.5928	8.93124e-08	1.18643e-05							AC006111.1	-0.0251062	-0.890855	0.000165696	0.98973	1
FOXP1-IT1	-2.95935	3.01494	32.0022	1.53999e-08	2.04109e-06							PIEZO1	0.957169	6.77572	28.5884	8.95166e-08	1.18644e-05							AC006115.1	-2.80298	-2.73582	2.58922	0.107593	1
SAMD12	3.26012	3.45423	31.9469	1.58442e-08	2.09521e-06							S100A6	1.69894	4.71856	28.5232	9.25828e-08	1.2243e-05							AC006115.6	2.1e-17	-2.96002	0	1	1
PPARD	-1.12072	6.52819	31.7714	1.73425e-08	2.28815e-06							ZNF571	-1.39322	4.99083	28.4378	9.67579e-08	1.27661e-05							AC006116.1	2.1e-17	-2.96002	0	1	1
SNX30	-1.42866	5.01168	31.5613	1.9324e-08	2.54384e-06							FCGBP	-3.275	3.12486	28.3283	1.02387e-07	1.34784e-05							AC006116.13	-0.188062	-2.73821	0.0154368	0.901121	1
AL122127.1	-3.50103	1.96859	31.5338	1.95999e-08	2.57434e-06							JCHAIN	1.49105	5.28501	28.3227	1.02683e-07	1.34869e-05							AC006116.14	2.1e-17	-2.96002	0	1	1
SIAH2	-1.11152	6.26019	31.4836	2.01135e-08	2.63587e-06							MYO1D	2.01014	4.23579	28.2995	1.03924e-07	1.35923e-05							AC006116.22	-0.608483	0.715005	2.57925	0.108273	1
STMN1	-1.9592	3.99399	31.4713	2.02414e-08	2.64667e-06							MFSD10	0.989695	6.51573	28.299	1.03952e-07	1.35923e-05							AC006116.27	-1.84558	-2.8439	1.29342	0.255419	1
PTAFR	3.83443	2.9325	31.4101	2.08887e-08	2.72521e-06							ITM2B	-0.959355	7.15737	28.2758	1.05203e-07	1.37251e-05							AC006130.1	2.1e-17	-2.96002	0	1	1
HVCN1	-1.02894	6.83149	31.354	2.15018e-08	2.79893e-06							LPIN1	0.991241	7.07477	28.2595	1.06092e-07	1.38102e-05							AC006130.4	2.1e-17	-2.96002	0	1	1
PLK3	-1.25026	6.00886	31.3225	2.18535e-08	2.83838e-06							CTD-2368P22.1	-1.47896	4.93873	28.252	1.06505e-07	1.3833e-05							AC006133.3	2.1e-17	-2.96002	0	1	1
ZFHX3	1.46813	5.04946	31.2921	2.21985e-08	2.87677e-06							MMD	-1.32694	5.59037	28.1585	1.11776e-07	1.44773e-05							AC006133.7	2.1e-17	-2.96002	0	1	1
BCL2A1	1.64358	5.33959	31.2733	2.24136e-08	2.89822e-06							SH3BP1	1.52263	5.0736	28.1553	1.11962e-07	1.44773e-05							AC006145.1	2.1e-17	-2.96002	0	1	1
JARID2	-1.19809	7.69408	31.266	2.24983e-08	2.90272e-06							TCTN1	-1.53181	5.05671	28.1226	1.13868e-07	1.46912e-05							AC006150.2	2.1e-17	-2.96002	0	1	1
DPPA4	-5.7643	1.16718	31.2186	2.30552e-08	2.96801e-06							SETD7	-1.07156	6.147	28.1023	1.15068e-07	1.48133e-05							AC006153.3	2.1e-17	-2.96002	0	1	1
CD69	-1.8403	9.67412	31.2111	2.31436e-08	2.97283e-06							CBLB	-1.11499	6.41353	28.0864	1.16017e-07	1.49025e-05							AC006195.2	-0.0267327	-0.058767	0.000487627	0.982382	1
CTSH	0.996865	6.84546	31.1345	2.40757e-08	3.08576e-06							MPC1	-1.83238	4.45398	28.064	1.17367e-07	1.50429e-05							AC006262.11	2.1e-17	-2.96002	0	1	1
PTPRE	-1.84739	5.09179	31.119	2.42687e-08	3.10368e-06							ARHGAP6	4.1175	1.40872	28.0096	1.20716e-07	1.54381e-05							AC006322.1	2.1e-17	-2.96002	0	1	1
LTB	1.06067	7.32743	31.0887	2.46501e-08	3.14556e-06							KMO	-1.925	4.75497	27.9319	1.25662e-07	1.60355e-05							AC006326.3	2.1e-17	-2.96002	0	1	1
ZNF385A	-2.35253	3.29869	31.0576	2.5048e-08	3.18935e-06							CSRP1	1.71658	4.35924	27.8873	1.28592e-07	1.63736e-05							AC006328.1	2.1e-17	-2.96002	0	1	1
CDC42EP3	1.83194	5.76622	31.0152	2.56019e-08	3.25278e-06							SORL1	-1.66199	8.08283	27.8205	1.33106e-07	1.69115e-05							AC006328.9	2.1e-17	-2.96002	0	1	1
CERS6	-1.79391	4.7607	30.9664	2.62533e-08	3.32828e-06							TUBB4B	-1.05205	6.51129	27.8088	1.33918e-07	1.69776e-05							AC006335.10	2.1e-17	-2.96002	0	1	1
CHKA	-1.55245	4.55733	30.9106	2.70191e-08	3.41794e-06							DDI2	-0.955133	7.04273	27.6835	1.42879e-07	1.80743e-05							AC006335.11	2.1e-17	-2.96002	0	1	1
PHLPP1	-1.27037	5.65064	30.8616	2.77098e-08	3.49773e-06							PCDHGA10	5.54986	1.21952	27.6023	1.49001e-07	1.8808e-05							AC006335.2	2.1e-17	-2.96002	0	1	1
CTNND1	-1.21683	6.64424	30.8457	2.79374e-08	3.51884e-06							ENOSF1	2.38706	3.89089	27.5424	1.53688e-07	1.93577e-05							AC006335.6	2.1e-17	-2.96002	0	1	1
EIF2AK4	-1.42162	5.90143	30.7909	2.87387e-08	3.61198e-06							EIF2AK3	-1.66601	8.63171	27.5147	1.55903e-07	1.95944e-05							AC006355.3	2.1e-17	-2.96002	0	1	1
SH3BP2	-1.35939	7.08575	30.7863	2.88072e-08	3.61279e-06							FAM60A	1.07829	6.40136	27.4933	1.57636e-07	1.97696e-05							AC006366.3	2.1e-17	-2.96002	0	1	1
TTC24	-2.29732	3.43394	30.7727	2.90098e-08	3.63039e-06							SLC38A11	-2.81679	2.77129	27.4538	1.60892e-07	2.01346e-05							AC006371.1	2.1e-17	-2.96002	0	1	1
MYO1F	1.38308	4.96707	30.7396	2.95074e-08	3.68477e-06							SKAP1	-2.64442	3.70143	27.4227	1.635e-07	2.04172e-05							AC006372.1	2.1e-17	-2.96002	0	1	1
L3MBTL4	-2.47716	3.21043	30.6825	3.0389e-08	3.78674e-06							CDC42EP3	1.8178	5.7629	27.2986	1.74333e-07	2.17235e-05							AC006377.1	2.1e-17	-2.96002	0	1	1
ICOSLG	-1.57796	8.04012	30.5965	3.17665e-08	3.94995e-06							TMEM263	-1.78218	4.48793	27.2693	1.77002e-07	2.2009e-05							AC006380.1	2.1e-17	-2.96002	0	1	1
IRS1	-1.62498	4.38758	30.5891	3.18883e-08	3.95666e-06							TTC28	-3.46794	3.22771	27.2244	1.81157e-07	2.24778e-05							AC006390.4	2.1e-17	-2.96002	0	1	1
C16orf74	-2.26231	3.52191	30.5512	3.25174e-08	4.02615e-06							DOK7	2.36639	3.54922	27.153	1.87971e-07	2.32737e-05							AC006427.2	4.72049	-1.90299	6.65937	0.00986357	0.691362
C2orf88	3.31212	2.99712	30.5357	3.27775e-08	4.04975e-06							INPP5K	-1.04327	6.62611	27.1357	1.89661e-07	2.34332e-05							AC006432.1	2.1e-17	-2.96002	0	1	1
HOMER3	4.35727	1.64887	30.5024	3.33449e-08	4.11115e-06							MATN1-AS1	-1.45935	5.36146	27.1084	1.92364e-07	2.37169e-05							AC006435.1	2.1e-17	-2.96002	0	1	1
MATN1-AS1	-1.35614	5.39359	30.4912	3.3538e-08	4.12624e-06							IGHV1-18	-2.33908	3.50729	27.0768	1.95528e-07	2.40562e-05							AC006445.6	1.39064	-1.8409	1.01834	0.312913	1
KLHL2	-1.54525	5.89634	30.4807	3.37199e-08	4.13989e-06							RNF125	-1.37063	5.1101	26.9706	2.06578e-07	2.53621e-05							AC006445.7	4.15361	-2.29971	5.09353	0.0240153	0.95787
FOXP4	-1.01906	6.9104	30.4751	3.38178e-08	4.14318e-06							STX5	-1.06899	7.16105	26.9279	2.11187e-07	2.58735e-05							AC006449.1	2.98284	-2.2209	1.64882	0.19912	1
LEPROTL1	-1.44162	4.67559	30.4509	3.42429e-08	4.18647e-06							KLK1	3.7713	1.73453	26.8776	2.16753e-07	2.64997e-05							AC006452.1	2.1e-17	-2.96002	0	1	1
GPR146	-2.06847	3.91904	30.4209	3.47769e-08	4.24285e-06							NCOA7	1.76525	4.57988	26.7088	2.36538e-07	2.88581e-05							AC006461.2	0.361187	-2.63871	0.0387424	0.84396	1
AEBP1	-2.61124	4.91545	30.3964	3.52176e-08	4.28766e-06							GNA15	-3.38935	2.14957	26.6812	2.3994e-07	2.92121e-05							AC006466.5	2.1e-17	-2.96002	0	1	1
ABHD15	-1.27906	5.66383	30.3722	3.56603e-08	4.33251e-06							RAPGEF5	-2.03455	3.55695	26.5874	2.51882e-07	3.06021e-05							AC006480.1	2.57732	-2.73867	2.01611	0.155637	1
IGLL3P	6.01631	0.89164	30.1295	4.04131e-08	4.89366e-06							WWC3	-1.34125	6.90569	26.581	2.52717e-07	3.06377e-05							AC006483.1	2.1e-17	-2.96002	0	1	1
DDI2	-1.01257	7.01124	30.1279	4.0447e-08	4.89366e-06							IGHV4-39	-2.392	3.34721	26.5709	2.54039e-07	3.06377e-05							AC006483.5	-0.213009	-2.02679	0.0139406	0.906012	1
CRIP2	1.67519	4.56038	30.1198	4.06168e-08	4.90311e-06							RNA5-8SP6	3.09028	4.3383	26.5703	2.54114e-07	3.06377e-05							AC006486.1	2.1e-17	-2.96002	0	1	1
INSIG2	-1.49396	5.41925	30.1161	4.06932e-08	4.90311e-06							ADAM23	-5.14463	1.71621	26.5691	2.54277e-07	3.06377e-05							AC006486.9	2.1e-17	-2.96002	0	1	1
CDK5R1	-1.60216	5.79525	30.1021	4.09896e-08	4.92864e-06							EPRS	1.19683	6.24018	26.5461	2.57326e-07	3.09412e-05							AC006487.1	2.1e-17	-2.96002	0	1	1
CXCL16	-1.30669	5.16786	30.0811	4.1434e-08	4.97182e-06							GDF7	1.04764	6.07513	26.5386	2.5833e-07	3.0998e-05							AC006499.1	0.734924	-2.63969	0.185405	0.666769	1
MAPK13	-1.10209	6.00656	30.059	4.19089e-08	5.01849e-06							CEP68	-1.35408	5.89984	26.4742	2.67078e-07	3.19819e-05							AC006499.2	1.8262	-2.84507	1.16318	0.280807	1
ANO9	1.16342	5.77798	29.9555	4.42085e-08	5.28301e-06							PLXNB2	1.7703	4.45632	26.4696	2.67725e-07	3.19936e-05							AC006499.3	2.1e-17	-2.96002	0	1	1
GPR176	-4.34028	1.67489	29.9458	4.44286e-08	5.29845e-06							ROR1	-3.02567	2.77884	26.4648	2.6838e-07	3.20063e-05							AC006499.4	-0.705566	-2.63972	0.175305	0.675439	1
SEMA4A	-3.50224	3.15454	29.8003	4.7892e-08	5.69983e-06							SPIN3	4.21462	1.21123	26.4484	2.70676e-07	3.22143e-05							AC006499.5	2.1e-17	-2.96002	0	1	1
PTGER4	-1.51464	6.75925	29.7817	4.83522e-08	5.74289e-06							PITPNM2	-1.34825	5.75318	26.4399	2.71872e-07	3.22908e-05							AC006499.6	1.20197	-2.54709	0.497454	0.480621	1
SETD7	-1.10695	6.1433	29.7503	4.9142e-08	5.82482e-06							RP11-489E7.4	-1.98255	4.838	26.4084	2.7633e-07	3.27535e-05							AC006499.7	-0.238591	-2.73725	0.016301	0.898406	1
CD247	5.47333	1.01176	29.6369	5.21044e-08	6.16344e-06							RP11-325F22.2	-1.594	5.37442	26.3637	2.828e-07	3.34524e-05							AC006499.9	1.49931	-2.84458	0.858025	0.354292	1
PIEZO1	0.993547	6.80049	29.6214	5.25218e-08	6.20023e-06							GSTK1	1.00923	6.70656	26.3444	2.85639e-07	3.37199e-05							AC006509.4	0.894411	-1.74546	0.426269	0.513825	1
FAM60A	1.09574	6.39538	29.6062	5.29355e-08	6.23644e-06							ZNF135	-3.07568	2.74574	26.3337	2.87232e-07	3.38394e-05							AC006509.7	0.163347	0.457692	0.12564	0.722996	1
PCDHGC3	5.12945	1.44565	29.5944	5.32589e-08	6.2619e-06							AP001056.1	-2.72902	3.45603	26.3239	2.88699e-07	3.39436e-05							AC006534.1	-2.40547	-2.73873	1.992	0.158132	1
AP001056.1	-2.45643	3.46759	29.5076	5.56966e-08	6.52974e-06							HSPB1	-1.03841	7.11904	26.3007	2.9219e-07	3.4285e-05							AC006534.2	2.1e-17	-2.96002	0	1	1
CFAP20	-1.27003	5.27195	29.5047	5.57808e-08	6.52974e-06							TTC9	-1.39689	4.77107	26.2377	3.01869e-07	3.5289e-05							AC006538.4	2.1e-17	-2.96002	0	1	1
LARGE	-1.17463	6.04894	29.5015	5.58729e-08	6.52974e-06							ENAH	-3.2412	2.04403	26.2372	3.01957e-07	3.5289e-05							AC006539.1	-0.789354	-0.682992	1.58319	0.208302	1
CERK	-1.12688	6.16188	29.4161	5.83894e-08	6.81019e-06							BRIP1	2.83277	2.93867	26.1554	3.15016e-07	3.67416e-05							AC006539.2	-0.124217	0.17607	0.0597368	0.806912	1
SMAD6	-3.65588	2.22202	29.3961	5.89973e-08	6.86735e-06							CYSLTR1	1.69106	4.19034	26.1395	3.17612e-07	3.69704e-05							AC006539.3	-0.244047	0.0530403	0.171709	0.678597	1
DIRAS1	-1.49277	4.6494	29.3722	5.97286e-08	6.93863e-06							IGHV1-24	-3.42718	1.83962	26.1048	3.23378e-07	3.75666e-05							AC006548.19	2.1e-17	-2.96002	0	1	1
SORL1	-1.5383	8.11062	29.3524	6.03427e-08	6.99603e-06							IGHV3-9	-2.21205	3.24756	26.0534	3.32101e-07	3.85033e-05							AC006548.26	2.1e-17	-2.96002	0	1	1
PPFIBP2	1.30408	7.19933	29.3412	6.06904e-08	7.02239e-06							BACH2	-1.65611	8.90334	25.961	3.48389e-07	4.03115e-05							AC006557.1	3.20798	-2.45817	2.15311	0.142281	1
IGHV1-24	-3.41128	1.81206	29.3354	6.08725e-08	7.0295e-06							ZCCHC7	-1.07784	6.16939	25.8331	3.72257e-07	4.2988e-05							AC006926.1	2.1e-17	-2.96002	0	1	1
PPARGC1B	2.78768	3.88005	29.3007	6.19731e-08	7.14246e-06							E2F5	-1.32156	5.39059	25.806	3.77504e-07	4.35077e-05							AC006946.12	-0.193967	-1.08794	0.0382881	0.844866	1
ATP6V0A1	-1.58026	5.65065	29.2551	6.345e-08	7.29826e-06							LRRC16A	-2.07294	3.72943	25.7638	3.85867e-07	4.43839e-05							AC006953.1	2.1e-17	-2.96002	0	1	1
MYO7B	-2.30392	3.60696	29.25	6.36176e-08	7.30313e-06							DHX40	-0.91119	6.4843	25.7589	3.86831e-07	4.44071e-05							AC006960.5	0.749896	-2.6392	0.207306	0.648887	1
IL7R	-4.02404	1.8197	29.2454	6.37665e-08	7.30584e-06							AEBP1	-2.36636	4.95773	25.6551	4.08206e-07	4.67688e-05							AC006978.6	-0.0797059	5.29625	0.548964	0.458741	1
RP11-134D3.1	8.77285	0.722936	29.2163	6.47331e-08	7.40204e-06							FAM49A	1.22453	7.59477	25.6363	4.12204e-07	4.71343e-05							AC006987.4	2.1e-17	-2.96002	0	1	1
KLHL14	-1.4744	4.60588	29.1425	6.72467e-08	7.67442e-06							PCDHGA6	3.71619	1.66347	25.4931	4.43977e-07	5.06681e-05							AC006987.5	2.1e-17	-2.96002	0	1	1
ISG20	-1.00873	7.1498	29.0101	7.20014e-08	8.20098e-06							GSPT1	1.12928	7.14409	25.4801	4.46981e-07	5.09113e-05							AC006987.6	2.1e-17	-2.96002	0	1	1
MNDA	2.94146	2.44208	28.9808	7.3099e-08	8.30977e-06							CLUH	1.11237	6.00426	25.4611	4.51397e-07	5.12572e-05							AC006988.1	2.1e-17	-2.96002	0	1	1
FAM195A	2.01465	3.79559	28.9064	7.59629e-08	8.61854e-06							SMPD2	-1.37907	5.08313	25.4595	4.51775e-07	5.12572e-05							AC006989.2	1.6843	-2.84427	1.02873	0.310458	1
PLEKHB1	3.22718	2.27612	28.9003	7.61992e-08	8.62856e-06							ACSF2	1.73247	4.85418	25.3855	4.69445e-07	5.31585e-05							AC006994.1	-0.655186	-0.889375	0.404656	0.524694	1
LPIN1	0.974914	7.08799	28.8747	7.72154e-08	8.72669e-06							ZNF274	-0.953382	6.99547	25.3754	4.71904e-07	5.33334e-05							AC006994.3	2.1e-17	-2.96002	0	1	1
RP11-121A14.2	5.89542	1.84417	28.675	8.55995e-08	9.65553e-06							IL7R	-4.0678	1.84199	25.3587	4.76012e-07	5.36936e-05							AC007000.10	0.254977	-1.12475	0.0667344	0.796152	1
PHF10	-0.998239	7.23025	28.6697	8.58351e-08	9.66341e-06							PLEKHA2	-1.57772	8.76073	25.3141	4.87133e-07	5.47423e-05							AC007000.11	1.17001	-1.69364	0.775059	0.378657	1
RP11-511P7.5	-1.16515	5.98109	28.6612	8.62134e-08	9.66942e-06							C1orf162	-1.77014	4.05683	25.3139	4.87186e-07	5.47423e-05							AC007009.2	2.1e-17	-2.96002	0	1	1
HK2	-1.4796	4.694	28.6611	8.62201e-08	9.66942e-06							TUBB6	-1.8626	5.89818	25.3039	4.8972e-07	5.49211e-05							AC007016.3	-0.402018	-2.21777	0.0138085	0.906456	1
ST7	3.25469	1.94464	28.6248	8.78488e-08	9.83316e-06							BASP1	1.03297	7.38737	25.2891	4.93487e-07	5.52374e-05							AC007025.1	2.1e-17	-2.96002	0	1	1
COL9A2	-1.38035	4.79972	28.575	9.01405e-08	1.00704e-05							APP	-1.50383	5.47142	25.2644	4.9985e-07	5.58424e-05							AC007040.1	2.1e-17	-2.96002	0	1	1
CIB1	-1.0896	7.53945	28.5153	9.29587e-08	1.03653e-05							DYRK1B	-1.45914	4.50648	25.2567	5.01851e-07	5.59588e-05							AC007040.11	2.50134	-2.73818	2.01747	0.155498	1
CSRP1	1.67103	4.32707	28.4855	9.44033e-08	1.05063e-05							FA2H	4.54933	1.17866	25.2366	5.07114e-07	5.64377e-05							AC007040.2	2.1e-17	-2.96002	0	1	1
WWC3	-1.32114	6.91271	28.454	9.59499e-08	1.06581e-05							2020-09-08	2.89723	2.40933	25.2238	5.10483e-07	5.67045e-05							AC007040.3	2.1e-17	-2.96002	0	1	1
KLK1	3.76963	1.71821	28.4327	9.70146e-08	1.07559e-05							PTPRE	-1.87353	5.09795	25.1048	5.42989e-07	6.02006e-05							AC007041.1	2.1e-17	-2.96002	0	1	1
UGGT2	4.74129	1.00721	28.4051	9.84078e-08	1.08897e-05							AL122127.4	-2.73497	2.73537	25.0364	5.62595e-07	6.22559e-05							AC007041.2	-0.154722	2.20873	0.317271	0.573252	1
RP11-283G6.3	3.98651	1.69342	28.4004	9.86449e-08	1.08952e-05							LARGE	-1.04142	6.10004	25.0305	5.64292e-07	6.23255e-05							AC007050.1	2.1e-17	-2.96002	0	1	1
KIAA0226L	-1.62713	8.98713	28.3624	1.00598e-07	1.10899e-05							HELZ2	-0.946037	6.89289	24.9243	5.96248e-07	6.57304e-05							AC007056.1	2.1e-17	-2.96002	0	1	1
CDCA7	4.27928	1.44311	28.3587	1.00791e-07	1.10902e-05							DGKG	3.07935	2.62162	24.8989	6.04177e-07	6.64789e-05							AC007064.22	2.1e-17	-2.96002	0	1	1
EPRS	1.24398	6.25493	28.2916	1.04347e-07	1.14599e-05							UBE2O	-0.957338	6.20876	24.84	6.22925e-07	6.84126e-05							AC007064.25	2.1e-17	-2.96002	0	1	1
FBXO10	1.48541	4.3375	28.2311	1.07659e-07	1.18015e-05							PKM	1.45951	7.61884	24.7984	6.36503e-07	6.97724e-05							AC007096.1	2.1e-17	-2.96002	0	1	1
GNA15	-3.70386	2.08086	28.2242	1.08046e-07	1.18216e-05							ANKRD36BP2	3.90379	1.5893	24.7817	6.42028e-07	7.02461e-05							AC007114.1	0.664422	-2.37823	0.0897655	0.764475	1
ANKH	1.18607	5.69973	28.1276	1.13577e-07	1.24035e-05							P2RY14	-2.91161	3.07676	24.7418	6.55472e-07	7.15827e-05							AC007115.3	2.1e-17	-2.96002	0	1	1
LCP2	2.46432	2.95961	28.0703	1.1699e-07	1.27523e-05							ARID3A	1.85872	5.22114	24.6684	6.80906e-07	7.42213e-05							AC007131.3	2.1e-17	-2.96002	0	1	1
FAM129C	-1.33046	8.54013	28.0152	1.20366e-07	1.30958e-05							EIF2AK4	-1.28682	5.96087	24.6394	6.91226e-07	7.52056e-05							AC007136.1	-2.40547	-2.73873	1.992	0.158132	1
SKAP1	-3.42931	3.62972	27.9438	1.24891e-07	1.35629e-05							CD247	5.30118	1.09216	24.5814	7.12356e-07	7.73603e-05							AC007179.2	2.1e-17	-2.96002	0	1	1
PLXNC1	1.396	6.00252	27.9124	1.26932e-07	1.37589e-05							COL9A2	-1.49644	4.76141	24.5698	7.1667e-07	7.76841e-05							AC007192.4	0.380381	-1.58884	0.0789993	0.778658	1
RASGRF1	3.40658	1.93253	27.8981	1.27874e-07	1.38354e-05							RUNX1	-1.10619	5.82423	24.4912	7.46518e-07	8.07694e-05							AC007204.1	-4.22614	-2.37257	5.8893	0.0152332	0.832115
ARID3A	1.74117	5.16765	27.8083	1.33952e-07	1.4466e-05							RP11-511P7.5	-1.06315	6.03593	24.4847	7.49004e-07	8.08882e-05							AC007204.3	2.1e-17	-2.96002	0	1	1
RP1-151F17.2	2.73547	2.49198	27.7606	1.37296e-07	1.47998e-05							PDE4A	-1.15973	6.34353	24.4779	7.51679e-07	8.10272e-05							AC007216.1	2.1e-17	-2.96002	0	1	1
FGR	-1.5933	4.97454	27.6812	1.43044e-07	1.5391e-05							FAM195A	1.99017	3.82823	24.3448	8.05451e-07	8.66632e-05							AC007216.2	0.734924	-2.63969	0.185405	0.666769	1
RP11-138I18.2	4.70485	1.45308	27.6716	1.4376e-07	1.54395e-05							ZDHHC21	1.07604	5.84075	24.299	8.24807e-07	8.85825e-05							AC007228.8	2.1e-17	-2.96002	0	1	1
CLEC17A	-1.63373	6.19389	27.6135	1.48142e-07	1.58808e-05							RP11-67L2.2	-0.980858	6.18531	24.2497	8.46215e-07	9.07145e-05							AC007229.3	-0.433508	0.286889	0.725445	0.394364	1
CD58	1.84796	4.49107	27.5572	1.5252e-07	1.63202e-05							FGD6	3.93982	5.0516	24.2416	8.49778e-07	9.09294e-05							AC007237.2	-0.232631	-0.255193	0.179246	0.672022	1
C1orf132	1.24491	8.19465	27.4975	1.57299e-07	1.68008e-05							CHAD	5.59276	1.21547	24.2369	8.51861e-07	9.09853e-05							AC007238.1	0.175793	5.14577	2.64761	0.103706	1
NSMF	-1.17162	6.27423	27.4899	1.57916e-07	1.68358e-05							IGHV5-51	-1.78198	3.86899	24.2146	8.61775e-07	9.18759e-05							AC007241.1	2.1e-17	-2.96002	0	1	1
ZNF677	-2.06291	3.26923	27.4408	1.6198e-07	1.72376e-05							ST7	3.19218	1.90582	24.1566	8.88101e-07	9.44277e-05							AC007242.1	2.1e-17	-2.96002	0	1	1
SERPINB6	1.52732	4.35706	27.3079	1.73504e-07	1.84303e-05							C1orf132	1.2816	8.1947	24.1548	8.88949e-07	9.44277e-05							AC007253.1	2.1e-17	-2.96002	0	1	1
S1PR1	-1.16395	8.21383	27.2203	1.81546e-07	1.92273e-05							ICOSLG	-1.46329	8.09039	24.1026	9.13346e-07	9.68429e-05							AC007256.5	0.0227086	2.56999	0.0115608	0.914375	1
CELSR3	2.1917	3.11864	27.219	1.81666e-07	1.92273e-05							LTB	1.02227	7.35061	24.0887	9.19999e-07	9.73713e-05							AC007272.1	-1.09072	-2.45779	0.266881	0.605432	1
RP11-154H23.3	-3.36377	2.5237	27.1338	1.89846e-07	2.00566e-05							CTSC	1.69486	4.01465	24.0466	9.4031e-07	9.93407e-05							AC007272.3	0.699622	-1.73936	0.409307	0.522322	1
GPR183	1.37709	7.78277	27.0603	1.97202e-07	2.07961e-05							MDFIC	1.21714	5.38407	24.0272	9.49855e-07	0.000100168							AC007274.2	2.1e-17	-2.96002	0	1	1
KBTBD11	-3.01357	2.24963	27.0102	2.02387e-07	2.13044e-05							CCND2	1.18237	6.98843	24.0188	9.53982e-07	0.000100421							AC007274.5	2.1e-17	-2.96002	0	1	1
MYT1	2.96958	2.68659	26.9839	2.05157e-07	2.1557e-05							STIM2	-0.945822	7.45418	23.9985	9.64119e-07	0.000101305							AC007279.2	0.41097	-1.46576	0.157619	0.691359	1
HECTD4	-1.2021	8.09939	26.908	2.13377e-07	2.23804e-05							KLHL14	-1.40675	4.63001	23.9869	9.69919e-07	0.000101732							AC007283.4	1.22385	-1.42294	1.43677	0.230663	1
PRAMENP	3.27557	1.86191	26.8977	2.14514e-07	2.24593e-05							IRS1	-1.51121	4.40855	23.9319	9.98056e-07	0.000104495							AC007312.3	0.182346	-0.898906	0.0714318	0.789263	1
GLUL	-1.32073	6.43077	26.8814	2.16326e-07	2.26083e-05							SNX18	-1.48591	4.3486	23.925	1.00161e-06	0.000104679							AC007318.5	-0.0345508	4.40348	0.0692088	0.792492	1
CHRAC1	-1.10161	5.88468	26.674	2.40845e-07	2.50646e-05							IGHV3-33	-3.13683	1.84722	23.7714	1.08482e-06	0.000113173							AC007322.1	2.1e-17	-2.96002	0	1	1
PFKFB3	-1.25433	7.49583	26.6732	2.40935e-07	2.50646e-05							TREML2	-2.6624	3.2249	23.7672	1.0872e-06	0.000113218							AC007322.3	2.1e-17	-2.96002	0	1	1
FGF9	2.5205	3.35593	26.6718	2.41118e-07	2.50646e-05							PLEKHB1	2.99391	2.09919	23.7567	1.09316e-06	0.000113636							AC007322.5	2.1e-17	-2.96002	0	1	1
PCDHGB7	5.66638	0.885287	26.6628	2.42245e-07	2.5137e-05							RBM47	2.12516	3.38473	23.7455	1.09952e-06	0.000114094							AC007322.7	2.1e-17	-2.96002	0	1	1
NKILA	-2.68224	2.69593	26.6345	2.45819e-07	2.54626e-05							ZNF300	-1.5818	4.05771	23.659	1.15008e-06	0.000119128							AC007326.9	2.87888	-2.54511	2.50275	0.113648	1
IGHV3-7	-2.6934	2.32759	26.5904	2.51491e-07	2.60039e-05							RP11-154H23.3	-3.29411	2.55094	23.6356	1.16414e-06	0.000120371							AC007327.6	1.27617	-2.54661	0.622551	0.430101	1
LINC01415	-3.45752	1.96266	26.5859	2.5208e-07	2.60187e-05							RCN2	-0.889407	6.51559	23.624	1.17115e-06	0.000120882							AC007333.1	2.1e-17	-2.96002	0	1	1
RP11-121A14.3	3.90964	1.6271	26.5777	2.53155e-07	2.60835e-05							CASZ1	-1.11201	7.29949	23.5164	1.23851e-06	0.000127608							AC007339.1	2.1e-17	-2.96002	0	1	1
PHLDB3	-1.68474	4.42087	26.5457	2.57375e-07	2.64715e-05							MAPK12	2.94188	2.04426	23.4949	1.25242e-06	0.000128814							AC007347.1	2.1e-17	-2.96002	0	1	1
APBB1	-1.23125	5.21519	26.5037	2.63028e-07	2.70053e-05							AP4B1	-1.04782	5.98794	23.4582	1.27656e-06	0.000131065							AC007353.1	2.1e-17	-2.96002	0	1	1
AFF3	-1.48181	8.59739	26.4745	2.67045e-07	2.73695e-05							RP11-134D3.1	8.3211	0.40921	23.3734	1.33411e-06	0.000136733							AC007358.1	2.1e-17	-2.96002	0	1	1
PCDHGA6	3.72499	1.65676	26.4588	2.69225e-07	2.75445e-05							TRAK2	-1.1558	5.80756	23.3168	1.37392e-06	0.000140567							AC007362.1	2.1e-17	-2.96002	0	1	1
BTLA	-1.05191	6.01585	26.4532	2.69997e-07	2.75751e-05							HIVEP3	1.28293	5.91061	23.3015	1.3849e-06	0.000141441							AC007365.2	2.1e-17	-2.96002	0	1	1
PCDHGB6	4.29631	1.29129	26.3414	2.86091e-07	2.91678e-05							TNFSF9	2.29545	4.21718	23.2948	1.38975e-06	0.000141689							AC007365.4	-0.35154	0.254502	0.325566	0.568282	1
TNFRSF21	-2.90876	3.21616	26.3323	2.87441e-07	2.92543e-05							LDLRAD4	-1.09961	7.70607	23.2502	1.42235e-06	0.000144759							AC007377.1	-1.84558	-2.8439	1.29342	0.255419	1
UBASH3B	-2.66841	2.48597	26.3161	2.89861e-07	2.94491e-05							CELSR3	2.16942	3.17217	23.2386	1.43093e-06	0.000145379							AC007382.1	2.1e-17	-2.96002	0	1	1
ZNF667-AS1	-3.17656	1.81423	26.2792	2.95451e-07	2.99353e-05							UCP2	-1.0918	7.81428	23.1536	1.49566e-06	0.000151691							AC007383.6	0.79943	-1.01442	1.06907	0.301156	1
SPPL2B	-1.04408	7.60055	26.2778	2.95673e-07	2.99353e-05							RP11-265P11.1	-5.22619	0.781603	23.0952	1.54175e-06	0.000156094							AC007386.3	0.201355	-0.349378	0.102595	0.748737	1
TMEM123	-1.47362	9.11522	26.27	2.96859e-07	3.00033e-05							NEDD4L	1.45755	4.44997	23.0722	1.56026e-06	0.000157695							AC007387.2	2.1e-17	-2.96002	0	1	1
UXS1	-1.30035	4.79664	26.2594	2.98496e-07	3.01166e-05							CRIP2	1.57479	4.52713	22.9815	1.63572e-06	0.000164764							AC007389.1	-0.620767	-0.0839986	1.46113	0.22675	1
ZNF891	-1.19079	5.22916	26.2432	3.0102e-07	3.03188e-05							ANO9	1.08567	5.75329	22.9813	1.63586e-06	0.000164764							AC007389.2	-0.361475	-0.62868	0.341932	0.558716	1
KMO	-1.39616	4.77761	26.2278	3.03416e-07	3.05074e-05							ATP6V0A1	-1.46431	5.71739	22.9764	1.64003e-06	0.0001649							AC007389.4	2.1e-17	-2.96002	0	1	1
IL5RA	4.9472	1.39815	26.215	3.05443e-07	3.06584e-05							BCL2A1	1.51052	5.25518	22.9426	1.66908e-06	0.000167531							AC007390.4	2.1e-17	-2.96002	0	1	1
MAPK11	1.85813	3.53684	26.1629	3.13801e-07	3.14431e-05							FCRL5	-1.29812	6.69463	22.9242	1.68515e-06	0.000168854							AC007394.3	2.1e-17	-2.96002	0	1	1
TTC9	-1.29469	4.78894	26.1181	3.21153e-07	3.21247e-05							CRIM1	-1.61089	5.55842	22.846	1.75519e-06	0.00017557							AC007395.4	-0.0491651	0.673455	0.0112748	0.915437	1
TMEM154	0.957896	6.475	26.1101	3.22497e-07	3.22039e-05							MYT1	2.93178	2.90754	22.7428	1.85198e-06	0.000184934							AC007402.1	2.1e-17	-2.96002	0	1	1
BANP	-1.18044	5.86739	26.0544	3.31939e-07	3.30901e-05							LIG4	-1.09476	5.59001	22.6645	1.92903e-06	0.000192299							AC007421.1	2.1e-17	-2.96002	0	1	1
KLHL6	0.958655	6.91424	26.0442	3.33694e-07	3.31651e-05							SESTD1	-1.2312	6.62075	22.6353	1.95858e-06	0.000194912							AC007435.1	0.00930932	-2.7387	2.87e-05	0.995727	1
PCDHGA11	4.60897	1.17479	26.0434	3.33829e-07	3.31651e-05							NRARP	-2.32403	3.52852	22.6193	1.97487e-06	0.000196199							AC007436.1	2.1e-17	-2.96002	0	1	1
ZNF703	-1.64019	4.41147	25.9769	3.45525e-07	3.42687e-05							GPR176	-4.52131	1.77196	22.5351	2.06338e-06	0.000204643							AC007450.1	-2.03952	-2.84364	1.52025	0.217582	1
SH3TC1	-1.19435	7.72685	25.9725	3.46308e-07	3.4288e-05							RPS17	6.5977	2.36109	22.4936	2.10846e-06	0.000208759							AC007461.1	2.1e-17	-2.96002	0	1	1
CASP9	-1.29129	5.82602	25.9622	3.48164e-07	3.44134e-05							PCDHGB5	4.61083	0.989433	22.4728	2.13145e-06	0.000210677							AC007486.1	2.1e-17	-2.96002	0	1	1
CAMK2N1	4.09102	1.53331	25.8784	3.63606e-07	3.58789e-05							USP11	-0.955702	6.8407	22.4542	2.15209e-06	0.000212149							AC007528.1	2.1e-17	-2.96002	0	1	1
IGHGP	3.13032	2.60912	25.7783	3.82979e-07	3.77266e-05							CAMK2N1	3.9955	1.43609	22.4529	2.15362e-06	0.000212149							AC007535.1	2.1e-17	-2.96002	0	1	1
ATP6V1C2	-2.33042	4.35034	25.7713	3.84354e-07	3.77983e-05							SH3TC1	-1.20371	7.72539	22.4289	2.18065e-06	0.000214451							AC007551.1	-0.685766	-1.79181	0.264632	0.606955	1
GDF7	1.09468	6.00643	25.7637	3.85872e-07	3.78837e-05							IGHV4-31	-2.25225	3.22057	22.394	2.22067e-06	0.000218018							AC007551.2	-0.880555	-2.30082	0.171908	0.678422	1
PPM1L	1.69658	3.79588	25.759	3.86818e-07	3.79127e-05							THRB	-2.90909	2.66205	22.3862	2.22966e-06	0.000218533							AC007559.1	-1.84558	-2.8439	1.29342	0.255419	1
NETO1	-2.05732	3.21803	25.7294	3.92796e-07	3.8434e-05							NSMF	-1.0743	6.303	22.353	2.26856e-06	0.000221973							AC007560.1	0.744914	-0.900477	0.477604	0.48951	1
PKM	1.4622	7.60719	25.4836	4.46162e-07	4.35826e-05							MAP4K1	0.831331	6.80495	22.2802	2.35622e-06	0.000230163							AC007560.2	2.1e-17	-2.96002	0	1	1
UCP2	-1.09946	7.81214	25.473	4.48607e-07	4.37482e-05							MYO7B	-2.25549	3.58221	22.2746	2.36306e-06	0.000230446							AC007562.1	2.1e-17	-2.96002	0	1	1
APP	-1.31904	5.50031	25.3026	4.9005e-07	4.77099e-05							LAX1	2.50352	3.44433	22.2349	2.41244e-06	0.000234869							AC007563.4	2.1e-17	-2.96002	0	1	1
S100A6	1.59406	4.60378	25.1941	5.18415e-07	5.03874e-05							C9orf72	-0.97857	6.60887	22.2041	2.45146e-06	0.000238269							AC007567.1	1.8262	-2.84507	1.16318	0.280807	1
CLCN3	-0.958458	6.55732	25.109	5.41794e-07	5.2572e-05							ADK	-1.0879	5.76064	22.182	2.47984e-06	0.000240627							AC007568.1	2.1e-17	-2.96002	0	1	1
CLIC6	6.48611	0.405894	25.1	5.44329e-07	5.27302e-05							LETM2	-1.94318	3.59151	22.174	2.49027e-06	0.000241238							AC007611.1	2.1e-17	-2.96002	0	1	1
NOTCH1	-1.07984	6.87998	25.0932	5.46261e-07	5.28297e-05							NKILA	-2.74104	2.68106	22.1396	2.53529e-06	0.000245192							AC007618.3	2.1e-17	-2.96002	0	1	1
CCDC64	1.4477	4.43636	25.0762	5.51082e-07	5.32077e-05							TGIF1	-0.869067	6.67094	22.0601	2.64243e-06	0.00025513							AC007677.2	2.1e-17	-2.96002	0	1	1
LINC00963	-1.90227	3.59922	24.9944	5.74972e-07	5.54226e-05							PHF6	1.22407	5.12965	22.0179	2.70126e-06	0.000260379							AC007679.1	2.1e-17	-2.96002	0	1	1
C1orf228	-1.82951	3.56647	24.9868	5.77247e-07	5.555e-05							GAS7	-2.40772	4.12234	21.9986	2.72848e-06	0.000262569							AC007679.4	-0.349471	-0.288117	0.256078	0.612827	1
KCNA5	-5.40023	0.993644	24.9816	5.78791e-07	5.56069e-05							MAPK11	1.83503	3.69494	21.9828	2.75099e-06	0.000264299							AC007682.2	2.1e-17	-2.96002	0	1	1
MLLT4	1.42091	6.37887	24.9685	5.82749e-07	5.5895e-05							PCNXL2	1.20728	5.35284	21.9214	2.84048e-06	0.000272447							AC007682.3	2.1e-17	-2.96002	0	1	1
AUTS2	-1.36224	5.06001	24.8804	6.10002e-07	5.84129e-05							RP11-121A14.2	5.50631	1.41885	21.8939	2.88145e-06	0.000275924							AC007690.1	0.147837	4.17683	0.88258	0.347496	1
IGHV1-46	-2.97036	2.24387	24.8627	6.15619e-07	5.88542e-05							RPA1	1.23855	4.94491	21.879	2.90398e-06	0.000277625							AC007731.1	2.1e-17	-2.96002	0	1	1
HHAT	1.77381	3.58422	24.8467	6.20767e-07	5.92492e-05							SDK1	-3.36003	1.79241	21.8347	2.97177e-06	0.000283641							AC007742.3	2.1e-17	-2.96002	0	1	1
COLGALT1	-0.948832	6.94256	24.8353	6.24441e-07	5.95025e-05							AMOTL1	-4.49728	0.877063	21.7884	3.04441e-06	0.000289882							AC007773.1	-2.67211	-1.95692	3.22899	0.0723454	1
TCTN1	-1.35559	5.10046	24.8225	6.28605e-07	5.98016e-05							GSN	1.86634	4.44566	21.7867	3.0471e-06	0.000289882							AC007773.3	2.1e-17	-2.96002	0	1	1
CCDC82	-1.04524	6.01213	24.8164	6.30589e-07	5.98926e-05							TMCC2	2.63404	2.22808	21.7593	3.09082e-06	0.000293563							AC007790.4	0.0572905	-0.419989	0.00720428	0.932358	1
RAB3GAP2	0.974708	7.27389	24.7766	6.43758e-07	6.102e-05							BANP	-1.10234	5.90525	21.6893	3.2058e-06	0.000303988							AC007842.1	1.20197	-2.54709	0.497454	0.480621	1
ROR1	-2.72274	2.70848	24.7742	6.44551e-07	6.102e-05							H1FX-AS1	-3.29419	2.5059	21.6708	3.23684e-06	0.000306224							AC007875.2	-2.07044	-1.19547	2.68584	0.101244	1
ATRNL1	4.72225	1.14214	24.6949	6.71623e-07	6.34798e-05							SDR16C5	7.88977	0.404193	21.669	3.23989e-06	0.000306224							AC007881.1	1.8262	-2.84507	1.16318	0.280807	1
IGHV2-5	-2.64045	2.38608	24.6899	6.73377e-07	6.35426e-05							LDHB	1.00559	5.77666	21.6546	3.2642e-06	0.000308024							AC007881.2	2.1e-17	-2.96002	0	1	1
LRRC16A	-1.68097	3.77266	24.5751	7.14681e-07	6.73312e-05							CLCN3	-0.84875	6.62769	21.6083	3.34399e-06	0.000314752							AC007881.4	2.1e-17	-2.96002	0	1	1
PCDHGB3	4.07294	1.2547	24.5134	7.3794e-07	6.94104e-05							PGM2L1	-1.38801	4.58229	21.607	3.3463e-06	0.000314752							AC007899.3	-0.55088	0.21292	1.08136	0.298394	1
SPIN3	3.99862	1.11514	24.4671	7.55883e-07	7.09836e-05							NLGN4Y	6.4022	0.807791	21.5991	3.36014e-06	0.000315545							AC007919.1	2.1e-17	-2.96002	0	1	1
GALNT3	-1.29385	4.83365	24.4497	7.62767e-07	7.15149e-05							APBB1	-1.20553	5.20884	21.5725	3.40703e-06	0.000319424							AC007919.18	0.272046	-1.45174	0.0825692	0.773845	1
ZDHHC19	-3.64551	1.89326	24.4157	7.76332e-07	7.26699e-05							ZDHHC19	-3.86082	1.89184	21.5695	3.4124e-06	0.000319424							AC007919.19	-4.94592	-1.74622	6.6074	0.0101556	0.701
SLAMF7	1.40254	6.18543	24.372	7.94142e-07	7.42179e-05							LINC00963	-1.90909	3.62705	21.5346	3.47496e-06	0.000324601							AC007919.2	-0.245836	-2.15745	0.021059	0.884618	1
IGHV3-15	-3.13194	2.00528	24.3434	8.06029e-07	7.52083e-05							TBC1D12	1.84115	4.30664	21.5325	3.47884e-06	0.000324601							AC007952.1	2.1e-17	-2.96002	0	1	1
WWC1	4.12484	1.38403	24.3395	8.07663e-07	7.52404e-05							UGCG	1.28802	6.06822	21.5033	3.53222e-06	0.000328771							AC007956.1	2.1e-17	-2.96002	0	1	1
ARID5A	-1.20317	8.53845	24.3333	8.10261e-07	7.5362e-05							MCAM	3.28873	2.03566	21.5019	3.53481e-06	0.000328771							AC007965.1	2.1e-17	-2.96002	0	1	1
MYO1B	-1.89158	3.41982	24.2674	8.38444e-07	7.78592e-05							RNF24	-1.68484	4.47956	21.4338	3.66263e-06	0.000340117							AC007967.2	2.1e-17	-2.96002	0	1	1
AASS	-2.46431	2.61829	24.2264	8.56516e-07	7.94109e-05							NUMBL	-1.36366	5.46986	21.4302	3.66944e-06	0.000340207							AC007967.3	2.1e-17	-2.96002	0	1	1
PTPRM	5.30708	0.77876	24.2188	8.5987e-07	7.95953e-05							BRPF3	-0.893193	6.3292	21.3857	3.7557e-06	0.000347653							AC007967.4	2.1e-17	-2.96002	0	1	1
KIAA1324	3.29456	1.97257	24.2048	8.66145e-07	8.00491e-05							PCDHGA11	4.469	0.979726	21.3235	3.87948e-06	0.000358542							AC007969.4	0.0287588	-0.740643	0.00177503	0.966394	1
CHST11	-1.03712	6.5398	24.1977	8.69377e-07	8.02207e-05							CHSY1	1.18267	5.826	21.2342	4.06439e-06	0.000375037							AC007969.5	0.0800658	5.79507	0.4653	0.495157	1
GBP5	-1.27617	5.30363	24.1945	8.70785e-07	8.02236e-05							SMPD1	-1.35666	4.53402	21.1604	4.224e-06	0.000389148							AC008045.1	2.1e-17	-2.96002	0	1	1
SIPA1L3	-1.14503	8.1121	24.1853	8.74991e-07	8.0484e-05							CCDC82	-1.03644	6.03121	21.1504	4.24606e-06	0.000390564							AC008064.1	3.06121	-2.63966	2.68515	0.101288	1
EHD4	-1.37756	4.31054	24.1801	8.7732e-07	8.05711e-05							KBTBD11	-2.55929	2.30577	21.117	4.32082e-06	0.000396646							AC008065.1	1.16405	-1.90326	0.121261	0.727671	1
PHF6	1.2518	5.0883	24.1046	9.12407e-07	8.36617e-05							EHD4	-1.38569	4.34108	21.1148	4.32579e-06	0.000396646							AC008069.2	2.1e-17	-2.96002	0	1	1
ZNF704	-4.55997	1.65994	24.0858	9.21394e-07	8.43531e-05							UPF2	0.80781	6.85958	21.0924	4.37656e-06	0.000400672							AC008072.1	2.1e-17	-2.96002	0	1	1
ESPNL	2.8696	2.20206	23.9833	9.71726e-07	8.88215e-05							ZNF229	-3.29241	1.77487	21.0737	4.41953e-06	0.000403971							AC008074.5	-0.45394	-2.09087	0.0694614	0.792123	1
RP11-158G18.1	-3.76376	1.77661	23.9539	9.86708e-07	9.00498e-05							NUGGC	3.02876	2.06482	21.062	4.44665e-06	0.000405814							AC008085.1	2.1e-17	-2.96002	0	1	1
MYO1E	-1.07868	5.68222	23.9316	9.98219e-07	9.0958e-05							INSR	-1.94176	3.86291	21.0162	4.55406e-06	0.000414968							AC008122.1	2.1e-17	-2.96002	0	1	1
PKP4	-1.74373	3.87306	23.9075	1.01078e-06	9.19591e-05							PELI2	-1.16518	5.18742	20.9836	4.63222e-06	0.000421431							AC008132.13	-1.717	-2.8451	1.1483	0.283906	1
AGO2	-1.18704	8.4459	23.8583	1.03692e-06	9.41905e-05							PAG1	1.77648	7.14429	20.9776	4.64679e-06	0.000422098							AC008132.14	2.1e-17	-2.96002	0	1	1
FLNB-AS1	4.68325	1.55885	23.8393	1.0472e-06	9.48703e-05							C15orf39	1.0299	6.17009	20.9602	4.68915e-06	0.000425284							AC008147.1	2.1e-17	-2.96002	0	1	1
DUSP4	1.383	6.8343	23.8379	1.048e-06	9.48703e-05							LRIG1	-1.54358	4.95531	20.9475	4.72055e-06	0.000427466							AC008147.2	-1.717	-2.8451	1.1483	0.283906	1
AGPAT4	-1.64711	3.86847	23.8355	1.04929e-06	9.48703e-05							ZNF827	1.00986	5.97005	20.8308	5.01695e-06	0.000453603							AC008155.1	1.02159	-1.01291	1.17582	0.278209	1
HOPX	2.18038	3.35504	23.8303	1.05214e-06	9.49805e-05							EBI3	3.1058	2.07099	20.71	5.34353e-06	0.000482382							AC008155.2	2.1e-17	-2.96002	0	1	1
SMPD2	-1.23888	5.11252	23.8069	1.06502e-06	9.59946e-05							C1orf228	-1.80781	3.56294	20.7037	5.3612e-06	0.000483229							AC008166.1	2.1e-17	-2.96002	0	1	1
TUBA1B	-1.44677	5.03219	23.6953	1.12858e-06	0.000101567							BCR	-1.00166	5.74863	20.683	5.41941e-06	0.000487722							AC008171.1	2.1e-17	-2.96002	0	1	1
INPP5K	-0.995675	6.6143	23.675	1.14054e-06	0.000102485							CASP9	-1.10696	5.89806	20.6727	5.44866e-06	0.000489599							AC008173.1	2.1e-17	-2.96002	0	1	1
VOPP1	1.13123	5.86135	23.5823	1.19686e-06	0.000107223							CRHBP	7.66302	0.212075	20.6529	5.50536e-06	0.000493314							AC008264.4	-1.83243	-2.45856	0.48415	0.486548	1
MAP4	0.888878	6.93912	23.5821	1.19695e-06	0.000107223							GPR25	6.3886	0.252242	20.6524	5.50692e-06	0.000493314							AC008265.2	-1.17907	-2.0842	0.518892	0.471315	1
KHDRBS2	-1.95731	3.18271	23.5297	1.22998e-06	0.000110013							RP11-693N9.2	-3.21772	1.93501	20.6126	5.62238e-06	0.000502884							AC008267.1	2.1e-17	-2.96002	0	1	1
RASGRP1	1.1159	7.31679	23.5222	1.2348e-06	0.000110276							PCDHGB7	5.53969	0.847912	20.6095	5.63173e-06	0.000502948							AC008268.2	-3.75392	-2.45788	4.83132	0.0279473	1
PGM2L1	-1.47718	4.55397	23.4882	1.25683e-06	0.000112071							LTA4H	-0.893215	6.4721	20.4893	5.99659e-06	0.00053452							AC008280.1	-1.08734	-1.30126	1.31301	0.251851	1
FOSB	-2.26191	10.1532	23.3589	1.34421e-06	0.00011968							NRIP1	-0.87085	7.34938	20.4871	6.00358e-06	0.00053452							AC008280.3	2.1e-17	-2.96002	0	1	1
PIM1	-0.963014	7.33846	23.3284	1.36568e-06	0.000121406							CD5	-2.81904	3.04164	20.4052	6.26585e-06	0.000556525							AC008372.1	-0.255505	-2.08748	0.029907	0.862701	1
EPB41L4B	5.35208	1.02303	23.3249	1.36816e-06	0.000121441							SLC8B1	-1.58461	4.3796	20.404	6.26982e-06	0.000556525							AC008387.1	2.1e-17	-2.96002	0	1	1
DOK7	2.29552	3.43788	23.2415	1.4288e-06	0.000126631							ZHX3	-1.55858	4.81968	20.3799	6.34922e-06	0.000562717							AC008391.1	-1.717	-2.8451	1.1483	0.283906	1
TPST1	-1.47133	4.12682	23.2289	1.43821e-06	0.000127271							HDAC5	-0.828702	6.94485	20.3362	6.49607e-06	0.000574858							AC008397.1	2.1e-17	-2.96002	0	1	1
DPEP2	-1.28781	4.71197	23.2185	1.44601e-06	0.000127768							LINC01415	-2.95604	2.03833	20.3297	6.51801e-06	0.000575925							AC008410.1	2.1e-17	-2.96002	0	1	1
ZDHHC21	1.02938	5.79069	23.1642	1.48742e-06	0.000131228							MIR3142HG	3.33636	1.9493	20.3251	6.53387e-06	0.000576454							AC008427.2	0.37776	2.90525	3.54982	0.059552	1
EIF2AK3	-1.44107	8.70555	23.1508	1.4978e-06	0.000131936							CCL3	-4.57572	1.34845	20.3208	6.54836e-06	0.000576859							AC008498.1	2.1e-17	-2.96002	0	1	1
LSM7	-0.952016	6.32576	23.148	1.49997e-06	0.000131936							PDCD1	2.85642	2.33705	20.2891	6.65791e-06	0.000585625							AC008536.1	-1.09454	-2.14932	0.624256	0.42947	1
RP4-555D20.2	4.21825	1.21734	23.1352	1.51002e-06	0.00013262							ANKRD33B	2.00496	7.76275	20.2604	6.75864e-06	0.00059359							AC008555.1	2.1e-17	-2.96002	0	1	1
IL2RB	4.78756	0.660927	23.1121	1.52827e-06	0.000134022							SIPA1L3	-1.18686	8.11372	20.1986	6.98027e-06	0.000612133							AC008555.2	2.1e-17	-2.96002	0	1	1
RHOBTB1	-2.83481	2.63588	23.0912	1.54494e-06	0.000135279							ZNF385A	-1.98206	3.40096	20.1955	6.99185e-06	0.000612227							AC008565.1	2.1e-17	-2.96002	0	1	1
CRHBP	7.81906	0.161228	22.9851	1.63263e-06	0.000142744							FCRL3	-1.53358	6.98091	20.1431	7.18581e-06	0.000628268							AC008581.1	3.4197	-2.54706	3.23276	0.0721788	1
TP53I13	-0.930457	6.59903	22.9534	1.65979e-06	0.000144901							ATRNL1	4.63608	1.02296	20.1256	7.25179e-06	0.000633088							AC008592.3	4.55555	-2.08829	5.88386	0.0152803	0.832807
PLK2	-1.47828	4.2943	22.9411	1.6704e-06	0.00014561							KCNH2	4.11049	1.60313	20.0901	7.38788e-06	0.000644005							AC008625.1	1.27617	-2.54661	0.622551	0.430101	1
EEPD1	3.05474	2.09423	22.8162	1.78254e-06	0.000155153							HECTD4	-1.1289	8.12822	20.0691	7.46932e-06	0.000650132							AC008671.1	-1.46771	-1.5975	1.57746	0.209127	1
TMOD2	1.36401	5.00985	22.8033	1.79454e-06	0.000155964							CA5B	-1.45536	4.1278	20.0609	7.5014e-06	0.000651951							AC008674.1	2.1e-17	-2.96002	0	1	1
CAPG	1.55563	4.99097	22.7933	1.80395e-06	0.000156549							AUTS2	-1.42138	5.07064	19.9985	7.75028e-06	0.000672579							AC008686.1	0.307672	-1.74093	0.0861032	0.769191	1
TLR6	0.991691	5.92725	22.7835	1.81319e-06	0.000157117							PLAG1	1.77302	4.09252	19.9805	7.82343e-06	0.000677919							AC008694.2	-0.891671	-1.89142	0.098826	0.753243	1
RP11-613F7.1	1.29875	4.83841	22.7433	1.85147e-06	0.000160196							NAAA	1.51573	3.93513	19.9054	8.13695e-06	0.000704039							AC008703.2	2.1e-17	-2.96002	0	1	1
GPR15	7.63742	-0.171523	22.7279	1.86642e-06	0.000161057							NCF2	1.91566	3.35774	19.8868	8.21641e-06	0.000709861							AC008706.1	2.1e-17	-2.96002	0	1	1
ZNF135	-2.44324	2.76565	22.7268	1.86742e-06	0.000161057							CXorf40A	-1.30386	4.98671	19.8764	8.26138e-06	0.00071269							AC008731.1	2.1e-17	-2.96002	0	1	1
RIMKLB	-1.08671	5.52941	22.7245	1.86971e-06	0.000161057							MATN1	-1.6355	4.02514	19.8476	8.38698e-06	0.000722457							AC008738.1	2.1e-17	-2.96002	0	1	1
C9orf139	4.18296	1.14574	22.6815	1.91201e-06	0.000164458							CD69	-1.82822	9.68425	19.8447	8.39961e-06	0.000722478							AC008738.2	0.734924	-2.63969	0.185405	0.666769	1
TGIF1	-0.885383	6.646	22.6479	1.94576e-06	0.000167115							CD86	2.47565	4.30718	19.8364	8.43625e-06	0.000724561							AC008746.10	0.0106267	-2.54712	4.15e-05	0.994857	1
DIRC2	-0.95065	6.26808	22.573	2.02304e-06	0.000173497							CIB1	-0.942573	7.57862	19.7154	8.98722e-06	0.000770747							AC008746.5	0.922523	-0.729331	1.11104	0.291857	1
AP4B1	-0.930342	6.03619	22.5442	2.05363e-06	0.000175861							TNFRSF1B	1.27843	6.52923	19.7067	9.02837e-06	0.000773138							AC008746.9	2.1e-17	-2.96002	0	1	1
ACSF2	1.61463	4.73105	22.5115	2.08887e-06	0.000178617							ZFP30	-1.27378	4.95535	19.6901	9.107e-06	0.000778728							AC008747.1	2.1e-17	-2.96002	0	1	1
ANKRD33B	2.08245	7.79362	22.4283	2.18137e-06	0.000186253							PAPD7	0.936081	7.55868	19.6657	9.22441e-06	0.000787614							AC008752.1	2.1e-17	-2.96002	0	1	1
CLIP1	0.86395	6.5809	22.4222	2.18825e-06	0.000186567							LEF1	-4.91935	0.727278	19.6472	9.31414e-06	0.000794112							AC008752.2	-2.80298	-2.73582	2.58922	0.107593	1
SMPD1	-1.32429	4.5327	22.4088	2.20363e-06	0.000187603							NTNG1	2.51014	2.65934	19.6424	9.33752e-06	0.000794944							AC008752.3	-1.04026	-2.45731	0.0808971	0.776085	1
FTH1	-1.77376	9.04728	22.406	2.20683e-06	0.000187603							RP11-167N4.2	-3.91997	2.99912	19.6342	9.37753e-06	0.000797186							AC008753.3	0.205766	3.05908	1.08726	0.297079	1
CEP68	-1.17325	5.93444	22.3885	2.22705e-06	0.000189046							TLE2	-4.88435	0.902039	19.5668	9.71444e-06	0.000824625							AC008780.1	2.1e-17	-2.96002	0	1	1
SLC8B1	-1.47335	4.39274	22.3709	2.24748e-06	0.000190305							CYTH3	-1.54547	4.28716	19.5596	9.75075e-06	0.000825644							AC008834.2	2.1e-17	-2.96002	0	1	1
TLE2	-4.44735	0.838279	22.3702	2.2484e-06	0.000190305							CLEC2D	-1.00501	7.66474	19.5589	9.75476e-06	0.000825644							AC008836.1	3.06121	-2.63966	2.68515	0.101288	1
RILPL2	1.37389	5.49731	22.3246	2.30243e-06	0.000194595							SPPL2B	-0.937865	7.63665	19.5336	9.88467e-06	0.000835427							AC008850.3	0.285441	0.547548	0.262261	0.608571	1
FAM49A	1.2602	7.63024	22.2739	2.36399e-06	0.000199509							CLEC17A	-1.56023	6.31554	19.5069	1.00235e-05	0.000845935							AC008865.1	2.1e-17	-2.96002	0	1	1
NAAA	1.52021	3.9485	22.2524	2.3906e-06	0.000201463							CLIC6	6.25031	0.218938	19.5025	1.00467e-05	0.000846667							AC008869.1	2.1e-17	-2.96002	0	1	1
GSN	1.81308	4.38521	22.2486	2.39534e-06	0.000201571							STIM1	-0.768304	6.75374	19.4672	1.0234e-05	0.000861208							AC008914.1	-1.717	-2.8451	1.1483	0.283906	1
RIN3	-1.09651	6.72106	22.2421	2.40341e-06	0.000201959							IVD	1.252	4.6221	19.4263	1.04555e-05	0.000878577							AC008938.1	2.1e-17	-2.96002	0	1	1
CLEC2D	-0.985107	7.68065	22.2035	2.45227e-06	0.000205768							PSAT1	3.47118	1.41961	19.3969	1.06179e-05	0.000890944							AC008948.1	2.1e-17	-2.96002	0	1	1
CSGALNACT1	1.28014	5.55746	22.1918	2.4673e-06	0.000206732							FGR	-1.77178	4.95727	19.3572	1.08409e-05	0.000908346							AC008949.1	2.1e-17	-2.96002	0	1	1
SGPP1	1.21237	5.32837	22.0567	2.64707e-06	0.000221477							NMT2	-1.20674	4.82587	19.316	1.10774e-05	0.000926827							AC008964.1	2.1e-17	-2.96002	0	1	1
TBXA2R	-3.7532	0.931346	22.0217	2.69591e-06	0.00022524							EIF1B	-0.86319	7.44256	19.2839	1.12654e-05	0.00094121							AC008967.1	2.1e-17	-2.96002	0	1	1
C12orf42	-1.30988	4.81214	21.9487	2.80032e-06	0.000233629							PIGA	-0.911196	5.91549	19.2788	1.12956e-05	0.000942384							AC008984.5	2.1e-17	-2.96002	0	1	1
ABHD17B	-1.12411	5.30596	21.9437	2.80772e-06	0.000233911							TRPS1	-1.08843	5.4437	19.2614	1.13987e-05	0.000949625							AC008984.6	-0.0846568	0.0155989	0.0110343	0.916341	1
PCDHGA9	4.01863	0.874925	21.9242	2.83638e-06	0.000235962							RP11-705C15.5	6.42536	0.146174	19.2525	1.14521e-05	0.000952712							AC008984.7	2.1e-17	-2.96002	0	1	1
RP11-540A21.2	2.6813	2.67271	21.8864	2.89282e-06	0.000240314							FOXP4	-0.828367	6.99616	19.2396	1.15296e-05	0.000957793							AC009009.1	2.1e-17	-2.96002	0	1	1
RNF24	-1.52573	4.46072	21.8555	2.93974e-06	0.000243865							IGHV1-3	-2.90801	1.95961	19.2102	1.17085e-05	0.000971271							AC009035.1	2.1e-17	-2.96002	0	1	1
MAP4K1	0.859149	6.79465	21.8498	2.94845e-06	0.00024424							AFF3	-1.38394	8.62837	19.1937	1.18102e-05	0.000978316							AC009041.1	2.1e-17	-2.96002	0	1	1
DEPDC5	0.966859	6.20342	21.8071	3.01489e-06	0.00024939							SPRED2	-2.8295	2.40664	19.1704	1.19555e-05	0.000988768							AC009041.2	2.1e-17	-2.96002	0	1	1
PTPRG	3.27823	1.3961	21.7796	3.05836e-06	0.000252627							SSBP3	1.56776	3.8548	19.168	1.19703e-05	0.000988768							AC009060.1	2.1e-17	-2.96002	0	1	1
NRIP1	-0.980372	7.2979	21.7764	3.06349e-06	0.000252692							SNHG7	-0.869006	6.3845	19.1495	1.20867e-05	0.000996973							AC009061.1	-0.619278	1.49176	3.42277	0.0643032	1
CXorf40A	-1.31336	4.97008	21.7359	3.12885e-06	0.000257719							SYNPO	1.10656	5.72589	19.1176	1.22907e-05	0.00101237							AC009065.1	-0.95208	-2.37194	0.334406	0.563076	1
TBC1D12	1.89558	4.37519	21.6851	3.21271e-06	0.000264253							SNRK	-0.807051	7.20265	19.0762	1.25603e-05	0.0010328							AC009065.2	-0.90697	-1.45311	0.541427	0.461842	1
SH3BP1	1.33798	4.92931	21.6646	3.24731e-06	0.000266723							FGFR1	-1.76328	3.66221	19.0741	1.25742e-05	0.0010328							AC009065.3	2.1e-17	-2.96002	0	1	1
RP11-374F3.5	4.58771	3.45486	21.6559	3.26208e-06	0.00026756							PCYT1A	0.906557	6.16275	19.0585	1.26772e-05	0.0010398							AC009080.1	2.1e-17	-2.96002	0	1	1
CTGF	-3.22149	2.33996	21.6238	3.31718e-06	0.000271697							ENO2	1.94125	4.54082	19.0185	1.29458e-05	0.00106033							AC009081.1	2.1e-17	-2.96002	0	1	1
SLC19A2	-1.94017	3.4702	21.5413	3.4629e-06	0.000283234							BNIP3L	-0.832796	6.79388	19.0152	1.29679e-05	0.00106066							AC009093.1	-0.26531	-1.061	0.0469591	0.828442	1
ARHGEF3	-1.2916	4.87604	21.5306	3.48236e-06	0.000284427							LMNB1	1.54062	4.30817	19.0092	1.30092e-05	0.00106254							AC009107.1	2.1e-17	-2.96002	0	1	1
STARD5	-1.44998	4.50849	21.5204	3.5009e-06	0.000285542							STAM	-0.984834	5.70786	19.0047	1.30394e-05	0.00106352							AC009120.3	0.0996488	1.18739	0.0891131	0.765308	1
TLR7	1.55136	4.62192	21.4858	3.56456e-06	0.000290328							COL6A2	-7.50529	-0.0143245	18.9793	1.32144e-05	0.00107629							AC009120.8	0.00930932	-2.7387	2.87e-05	0.995727	1
PDE4D	1.26393	6.97574	21.4779	3.5793e-06	0.000291122							PAPSS1	1.46625	4.15168	18.9035	1.37499e-05	0.00111835							AC009121.1	2.1e-17	-2.96002	0	1	1
LRP8	2.2211	3.74816	21.4521	3.6278e-06	0.000294655							SMAD6	-3.05373	2.36348	18.9005	1.37719e-05	0.00111857							AC009132.1	2.1e-17	-2.96002	0	1	1
STK26	-0.912931	6.15725	21.4151	3.69855e-06	0.000299983							SLC19A2	-1.81764	3.50867	18.8885	1.38585e-05	0.00112404							AC009133.22	2.1e-17	-2.96002	0	1	1
TANC2	-1.14399	5.01703	21.4021	3.7237e-06	0.000301604							PHACTR1	-1.24818	8.00685	18.8568	1.4091e-05	0.00114131							AC009133.23	2.1e-17	-2.96002	0	1	1
AC074289.1	1.2611	4.40389	21.3992	3.7292e-06	0.000301631							RP11-158G18.1	-3.39741	1.82983	18.8389	1.42237e-05	0.00115046							AC009142.1	2.1e-17	-2.96002	0	1	1
COL1A1	-1.12703	5.6852	21.3817	3.76342e-06	0.000303977							NAPSB	1.22581	5.10669	18.7652	1.47843e-05	0.00119415							AC009159.1	2.1e-17	-2.96002	0	1	1
SERPINH1	-1.79027	4.82309	21.3732	3.7801e-06	0.000304902							FLNB	1.22698	6.70521	18.7232	1.51129e-05	0.00121877							AC009161.1	2.1e-17	-2.96002	0	1	1
ENO2	1.90474	4.47761	21.3664	3.79356e-06	0.000305178							PLEKHG2	1.6111	7.75265	18.721	1.51309e-05	0.00121877							AC009196.1	1.42291	-1.59815	1.29823	0.254536	1
ARHGEF7	-1.00076	8.09093	21.3662	3.79398e-06	0.000305178							ZNF75A	-1.03307	6.00406	18.691	1.53706e-05	0.00123637							AC009234.2	2.1e-17	-2.96002	0	1	1
DUSP1	-1.70757	10.1408	21.3583	3.80959e-06	0.000306011							TYMP	1.15666	5.50959	18.6435	1.57582e-05	0.00126468							AC009237.10	3.42562	-2.54658	3.5309	0.0602352	1
MXD4	-0.866421	6.82681	21.3272	3.872e-06	0.000310596							ARHGAP44	3.84109	1.95057	18.6397	1.57902e-05	0.00126468							AC009237.11	-1.08842	-1.85198	0.468276	0.493782	1
MAL	7.61339	0.0456229	21.3064	3.91414e-06	0.000313545							STT3B	-0.752423	6.98723	18.6396	1.57908e-05	0.00126468							AC009237.13	2.1e-17	-2.96002	0	1	1
ZNF331	-1.23017	8.37099	21.3032	3.92082e-06	0.000313649							TBC1D9	1.10551	7.6659	18.6373	1.58094e-05	0.00126468							AC009237.14	2.1e-17	-2.96002	0	1	1
RP11-265P11.1	-4.82484	0.75791	21.2389	4.05447e-06	0.000323897							SLAMF1	-1.34581	5.52386	18.5965	1.61521e-05	0.00129033							AC009237.16	2.1e-17	-2.96002	0	1	1
TFCP2L1	4.35131	1.2351	21.2134	4.10876e-06	0.000327784							SESN1	-1.31088	4.99515	18.5854	1.62459e-05	0.00129546							AC009237.17	2.1e-17	-2.96002	0	1	1
FCRL5	-1.2947	6.67338	21.1884	4.16266e-06	0.000331631							AC002306.1	5.81809	0.836104	18.5837	1.62607e-05	0.00129546							AC009237.2	2.1e-17	-2.96002	0	1	1
PNPLA2	-1.00632	7.48676	21.1769	4.1878e-06	0.000333178							AGPAT4	-1.47138	3.94559	18.5793	1.62985e-05	0.0012967							AC009237.4	2.1e-17	-2.96002	0	1	1
ZHX3	-1.28372	4.87261	21.1714	4.19976e-06	0.000333675							MAP4	0.799531	6.89981	18.5737	1.63457e-05	0.00129868							AC009237.5	2.1e-17	-2.96002	0	1	1
HELLS	1.45526	3.94366	21.145	4.25807e-06	0.000337791							DOPEY2	-0.898344	6.66069	18.5681	1.63945e-05	0.00130079							AC009237.6	2.1e-17	-2.96002	0	1	1
SNX11	1.04562	5.99422	21.1427	4.26315e-06	0.000337791							SNX5	-0.780888	6.42157	18.5395	1.66416e-05	0.0013186							AC009237.8	-0.490494	0.728555	1.02603	0.311093	1
C1orf115	1.72029	4.92254	21.136	4.27814e-06	0.000338519							PTAFR	3.45722	2.52787	18.536	1.66725e-05	0.00131925							AC009238.6	2.1e-17	-2.96002	0	1	1
PCDHGA8	4.53806	0.908452	21.1021	4.35455e-06	0.000344098							BCL2L2	1.58325	3.73045	18.5202	1.68117e-05	0.00132847							AC009238.7	2.1e-17	-2.96002	0	1	1
TSHZ2	2.33626	2.37554	21.0864	4.39034e-06	0.000346018							RERE	-1.08812	8.24391	18.5161	1.68475e-05	0.00132949							AC009238.8	2.1e-17	-2.96002	0	1	1
UPF2	0.841601	6.87612	21.0861	4.39094e-06	0.000346018							PLK2	-1.30854	4.36474	18.4994	1.69957e-05	0.00133938							AC009245.3	0.0843618	-0.778207	0.0141996	0.905147	1
MAP2K7	-0.856209	7.03121	21.0836	4.39664e-06	0.000346018							ISG20	-0.842089	7.20438	18.4334	1.75946e-05	0.00138471							AC009263.2	-1.02456	-1.45346	0.626674	0.428578	1
PLAG1	1.83183	4.13431	21.0703	4.4274e-06	0.000347969							TTC24	-2.11332	3.52086	18.4179	1.77385e-05	0.00139415							AC009274.6	0.285036	-0.406355	0.153143	0.69555	1
DYRK1B	-1.23151	4.57157	21.0357	4.50807e-06	0.000353832							SPG20	-1.13555	5.30548	18.4064	1.78456e-05	0.00140067							AC009297.1	2.1e-17	-2.96002	0	1	1
AC002306.1	5.83936	0.872536	21.0016	4.58907e-06	0.000359706							ALG13	-0.754724	6.71307	18.3841	1.80556e-05	0.00141526							AC009299.1	-1.18173	-2.63778	0.55302	0.457086	1
GAS7	-1.5684	4.23981	20.9925	4.61086e-06	0.000360928							SEC14L2	2.74661	2.53473	18.3625	1.82618e-05	0.00142949							AC009299.4	2.50134	-2.73818	2.01747	0.155498	1
DNAJB1	-1.33769	9.20153	20.9307	4.76207e-06	0.000372265							TBXA2R	-4.02364	0.955297	18.3506	1.83759e-05	0.0014365							AC009299.5	-0.255109	-0.674072	0.123561	0.725204	1
LDOC1L	-1.83244	3.28397	20.9163	4.79795e-06	0.000374568							ZNF704	-3.74183	1.70561	18.3044	1.88276e-05	0.00146984							AC009302.2	0.238892	1.10746	0.42437	0.514764	1
SULT1A1	4.01109	1.05801	20.9131	4.80591e-06	0.000374687							RAPGEF6	-1.1113	5.10123	18.2676	1.91945e-05	0.00149648							AC009303.3	-0.0419995	1.08336	0.0119326	0.913015	1
RAPGEF6	-1.08334	5.09218	20.888	4.86924e-06	0.000379118							COLGALT1	-0.802385	6.98527	18.2056	1.98293e-05	0.0015439							AC009305.2	1.49931	-2.84458	0.858025	0.354292	1
PCDHGB5	4.35363	0.84258	20.8742	4.90449e-06	0.000380882							GLRA3	5.79564	0.323898	18.1913	1.99792e-05	0.0015535							AC009310.1	2.1e-17	-2.96002	0	1	1
LIG4	-1.04928	5.60827	20.874	4.90496e-06	0.000380882							RPS6KA3	-0.775686	6.78936	18.1841	2.00545e-05	0.00155728							AC009313.2	1.93818	-1.69571	1.54008	0.214606	1
KLF9	-1.04236	6.24082	20.8104	5.07059e-06	0.00039322							PRICKLE2	5.2015	0.334517	18.1306	2.0626e-05	0.00159953							AC009336.1	2.1e-17	-2.96002	0	1	1
RPS6KL1	2.95396	2.92667	20.8028	5.09098e-06	0.000394277							ZC3H7B	-0.810125	6.96516	18.0984	2.09782e-05	0.00162468							AC009336.19	2.1e-17	-2.96002	0	1	1
E2F5	-1.05633	5.46081	20.7693	5.18081e-06	0.000400702							KIAA0226L	-1.51497	9.02807	18.0781	2.12022e-05	0.00163949							AC009362.2	0.0906177	5.86169	0.791668	0.373596	1
ZC3H7B	-0.831629	6.95063	20.7508	5.23105e-06	0.000404052							EEPD1	2.94699	1.8938	18.076	2.12256e-05	0.00163949							AC009413.2	0.0501999	1.13595	0.015782	0.900028	1
NDNL2	-0.943886	6.16779	20.7104	5.34258e-06	0.000412121							TP63	3.86757	0.963945	18.0698	2.12956e-05	0.00164272							AC009414.1	2.62271	-2.73788	2.18771	0.139116	1
NAPSB	1.33531	5.10496	20.6855	5.41233e-06	0.00041695							TCF7L1	3.83431	2.6766	18.048	2.15409e-05	0.00165945							AC009469.1	2.1e-17	-2.96002	0	1	1
GSPT1	1.05114	7.07426	20.6489	5.51701e-06	0.000424453							LSP1	1.11439	7.60756	18.029	2.1757e-05	0.00167388							AC009474.1	2.1e-17	-2.96002	0	1	1
ENOSF1	2.10864	3.64038	20.5834	5.70881e-06	0.000438631							MMP9	-2.63568	2.36729	18.0086	2.19906e-05	0.00168963							AC009474.2	1.49931	-2.84458	0.858025	0.354292	1
RP11-367G6.3	3.14252	2.57659	20.5797	5.71981e-06	0.000438898							PRR5L	-2.5966	2.26306	17.9957	2.21402e-05	0.00169773							AC009477.7	2.1e-17	-2.96002	0	1	1
STAM	-1.04996	5.6813	20.4979	5.96982e-06	0.00045748							SLC15A4	0.925906	6.1695	17.9945	2.21543e-05	0.00169773							AC009478.2	2.1e-17	-2.96002	0	1	1
HOMER2	-1.86709	4.16575	20.4874	6.00265e-06	0.000459392							CD58	1.48195	4.38703	17.9518	2.26571e-05	0.00173352							AC009480.1	-0.839536	-1.21423	0.555194	0.456203	1
RP11-142C4.6	-2.65974	1.88227	20.3453	6.46524e-06	0.000494146							PLEKHA7	2.51067	3.17821	17.9498	2.26808e-05	0.00173352							AC009480.4	2.1e-17	-2.96002	0	1	1
SPRED2	-2.66596	2.33714	20.3406	6.4811e-06	0.00049471							TMEM154	0.776251	6.38316	17.9437	2.27532e-05	0.00173678							AC009487.6	-0.0341766	5.29025	0.109709	0.740476	1
SDK1	-2.76962	1.82869	20.3365	6.49485e-06	0.000495111							PHLDB3	-1.47985	4.49329	17.8466	2.39447e-05	0.00182534							AC009494.3	0.722053	-2.4589	0.232726	0.62951	1
KDM5B	-0.869188	6.25039	20.3251	6.53361e-06	0.000497416							UACA	-3.1848	2.8186	17.8196	2.42872e-05	0.00184903							AC009495.1	2.1e-17	-2.96002	0	1	1
TNFRSF25	2.97091	2.57463	20.2294	6.86877e-06	0.00052225							CRTC3	-0.789189	6.4577	17.8143	2.43544e-05	0.00185173							AC009500.2	2.1e-17	-2.96002	0	1	1
ABR	-0.939263	7.27189	20.22	6.90283e-06	0.000524157							AL592528.1	6.94145	0.779358	17.7945	2.46099e-05	0.00186872							AC009502.1	2.1e-17	-2.96002	0	1	1
IFRD1	-1.01669	7.74285	20.2166	6.91495e-06	0.000524394							NABP1	1.12315	7.44036	17.7769	2.48387e-05	0.00188364							AC009506.2	2.1e-17	-2.96002	0	1	1
RPL7P50	7.36966	-0.424326	20.2035	6.96243e-06	0.000527309							FXYD5	-0.874943	7.52016	17.759	2.50731e-05	0.00189894							AC009517.2	-0.585393	-2.01899	0.150349	0.698202	1
SEMA4B	-0.881056	7.11821	20.1927	7.002e-06	0.000529618							HAGHL	1.33942	4.06421	17.7253	2.55215e-05	0.00192838							AC009518.2	2.11173	-2.02238	1.36609	0.242485	1
MUM1	-1.05317	5.38055	20.1855	7.02827e-06	0.000530916							PCDHGB8P	4.89507	0.546674	17.7235	2.55455e-05	0.00192838							AC009518.3	2.1e-17	-2.96002	0	1	1
HNRNPLL	-3.60617	1.23494	20.1614	7.11752e-06	0.000536963							HOXC4	2.46095	2.03864	17.7223	2.5561e-05	0.00192838							AC009541.1	2.1e-17	-2.96002	0	1	1
RP11-134D3.2	7.94764	0.00297467	20.1108	7.30834e-06	0.000550646							ARL14	7.4451	-0.345814	17.6993	2.58724e-05	0.00194936							AC009677.1	2.1e-17	-2.96002	0	1	1
CSRNP1	-1.20842	8.44608	20.1064	7.32495e-06	0.000551186							TMEM178B	5.45167	0.486073	17.6511	2.65361e-05	0.00199605							AC009695.1	2.1e-17	-2.96002	0	1	1
TMEM132A	2.28037	3.14044	20.1009	7.34622e-06	0.000551975							LGALS1	1.59294	5.18774	17.6493	2.65607e-05	0.00199605							AC009779.1	2.1e-17	-2.96002	0	1	1
DHCR24	3.09552	1.56192	20.0988	7.35437e-06	0.000551975							ARHGEF7	-0.991007	8.10164	17.6397	2.66957e-05	0.00200362							AC009784.1	2.1e-17	-2.96002	0	1	1
ZCCHC7	-0.905265	6.20471	20.0494	7.54666e-06	0.00056568							SERPINH1	-1.68974	4.89748	17.5937	2.73499e-05	0.00205008							AC009784.4	-0.188062	-2.73821	0.0154368	0.901121	1
RP11-67L2.2	-0.887968	6.2021	20.034	7.6076e-06	0.000569515							ENPP7	2.91474	2.25161	17.5899	2.74047e-05	0.00205155							AC009800.1	2.1e-17	-2.96002	0	1	1
NKX6-3	-6.21394	0.0307005	20.025	7.64373e-06	0.000571487							STK26	-0.825907	6.19963	17.5223	2.83958e-05	0.00212302							AC009802.1	2.1e-17	-2.96002	0	1	1
SESN1	-1.13562	5.03636	20.0076	7.71334e-06	0.000575952							HTR3A	1.46431	3.96969	17.5165	2.84818e-05	0.00212673							AC009831.1	4.57304	-2.09021	5.09383	0.0240112	0.95787
SCARNA21	-1.40916	5.99813	19.9774	7.83646e-06	0.000584397							SCIMP	1.48984	4.16044	17.5007	2.87201e-05	0.00214178							AC009835.1	2.1e-17	-2.96002	0	1	1
PFKL	-0.951064	7.64018	19.9454	7.96857e-06	0.000593491							RILPL2	1.34053	5.48692	17.4945	2.88139e-05	0.00214603							AC009892.1	-1.55193	-2.01774	1.39954	0.236801	1
MCF2L	-2.06668	2.77477	19.9348	8.01267e-06	0.000596014							CCDC64	1.33908	4.38059	17.4774	2.90746e-05	0.00216268							AC009892.2	2.1e-17	-2.96002	0	1	1
LRRC16B	3.14159	2.23233	19.9297	8.03438e-06	0.000596868							GPSM1	-2.73552	2.52141	17.4432	2.96027e-05	0.00219916							AC009892.5	2.1e-17	-2.96002	0	1	1
HHIP-AS1	-7.40093	-0.33158	19.9177	8.08484e-06	0.000599852							COA7	1.85525	4.05941	17.4307	2.97967e-05	0.00221076							AC009892.9	1.8262	-2.84507	1.16318	0.280807	1
TMEM178B	5.42909	0.390283	19.8854	8.22239e-06	0.000609283							ADIPOR1	-0.719991	6.86455	17.405	3.0203e-05	0.00223805							AC009941.1	2.1e-17	-2.96002	0	1	1
RGS19	1.09397	5.40647	19.8794	8.24827e-06	0.000610424							LPP	-0.768693	7.17953	17.3883	3.04692e-05	0.00225491							AC009945.4	0.655726	-1.34252	0.481455	0.487764	1
CD86	2.3531	4.21584	19.8613	8.32698e-06	0.000615468							HEATR5B	-0.755969	6.46922	17.3804	3.05969e-05	0.0022615							AC009947.2	2.1e-17	-2.96002	0	1	1
ZFP30	-1.12208	4.93667	19.8317	8.45694e-06	0.000624283							ZNF891	-1.05341	5.27813	17.3701	3.07621e-05	0.00227083							AC009947.5	2.1e-17	-2.96002	0	1	1
ADPRH	1.39355	4.87817	19.762	8.77105e-06	0.000645885							HOMER2	-1.98194	4.18606	17.3459	3.1157e-05	0.00229707							AC009948.7	-0.0351692	2.03466	0.017293	0.895377	1
TMEM75	5.93219	1.63759	19.7618	8.77173e-06	0.000645885							WDR19	-0.909687	5.80589	17.3421	3.12193e-05	0.00229876							AC009951.1	2.1e-17	-2.96002	0	1	1
ZNF827	1.00513	5.96999	19.7205	8.96343e-06	0.000659168							FAM84B	-1.33787	4.00931	17.3283	3.14469e-05	0.0023097							AC009951.2	-0.0606626	-0.0649211	0.0100308	0.920222	1
PWWP2B	-0.944876	5.74775	19.6919	9.09858e-06	0.000668265							AKAP12	-2.73053	2.46678	17.3283	3.14471e-05	0.0023097							AC009960.3	-1.42379	-2.15393	0.649849	0.420167	1
ITM2B	-0.883886	7.18395	19.6861	9.12636e-06	0.000669462							SCARNA13	-0.957834	6.72362	17.305	3.18353e-05	0.00233443							AC009961.2	0.411993	-1.90083	0.0449362	0.832121	1
KIF3B	1.01847	5.22442	19.6815	9.14826e-06	0.000670225							EPHA4	1.13021	5.69736	17.3033	3.18639e-05	0.00233443							AC009961.5	-0.0258001	0.0475775	0.00245855	0.960454	1
MMD	-1.18066	5.67582	19.6787	9.16187e-06	0.00067038							TANC2	-1.09942	5.03801	17.2798	3.22596e-05	0.00236045							AC009963.3	2.1e-17	-2.96002	0	1	1
GAS8	-3.07887	1.53728	19.6746	9.18128e-06	0.000670958							C12orf42	-1.12715	4.89154	17.2619	3.25643e-05	0.00237977							AC009963.4	2.1e-17	-2.96002	0	1	1
GPR55	4.48675	0.885464	19.655	9.27596e-06	0.000677013							FAM129C	-1.21164	8.57596	17.2244	3.32135e-05	0.00242417							AC009963.5	-0.191346	-2.37232	0.014041	0.905676	1
TARBP1	0.883175	6.23201	19.6527	9.28735e-06	0.000677013							RHOB	-0.884789	7.44457	17.2021	3.36056e-05	0.00244972							AC009963.6	-0.642109	-2.08755	0.159389	0.68972	1
RPL14P1	0.873803	7.44793	19.6201	9.44706e-06	0.000687795							CSF1	2.59386	4.60992	17.1923	3.3781e-05	0.00245944							AC009965.1	2.1e-17	-2.96002	0	1	1
IGHG3	1.47618	6.33098	19.6012	9.541e-06	0.000693769							TSHZ2	2.25062	2.32717	17.1856	3.38999e-05	0.0024624							AC009967.3	2.1e-17	-2.96002	0	1	1
ASB2	4.12461	0.999837	19.5285	9.91083e-06	0.000719763							ZNF395	-0.826335	7.45491	17.1852	3.39062e-05	0.0024624							AC009969.1	2.1e-17	-2.96002	0	1	1
AP1B1	-0.964256	8.12814	19.5254	9.92721e-06	0.000720056							RP11-540A21.2	2.53297	2.59057	17.1807	3.39873e-05	0.00246522							AC009977.1	1.03256	-1.26395	0.735014	0.391263	1
CLUH	0.919999	5.87363	19.4722	1.02072e-05	0.000739445							NRP2	-1.67669	4.04439	17.108	3.53126e-05	0.00255173							AC009987.1	2.1e-17	-2.96002	0	1	1
SYAP1	-0.917775	6.11764	19.4648	1.02471e-05	0.000741415							IGHV3-53	-2.77402	1.71131	17.1075	3.53219e-05	0.00255173							AC009994.2	-2.40547	-2.73873	1.992	0.158132	1
RASAL1	-5.1592	0.709772	19.3856	1.06807e-05	0.000771829							OTUD1	-0.980866	7.12782	17.106	3.53503e-05	0.00255173							AC009997.1	2.1e-17	-2.96002	0	1	1
SEC14L2	2.60141	2.40437	19.3784	1.07212e-05	0.0007738							RP11-785D18.3	7.34509	0.0222207	17.1058	3.53549e-05	0.00255173							AC010086.1	-1.36656	0.694097	5.25969	0.0218249	0.941204
HDAC5	-0.809694	6.93554	19.3324	1.09824e-05	0.00079167							UTS2B	3.67143	1.49186	17.0789	3.58588e-05	0.00258414							AC010086.5	2.1e-17	-2.96002	0	1	1
RP11-731F5.1	4.29353	0.727988	19.3283	1.10061e-05	0.000792397							VMP1	0.955619	5.84197	17.0771	3.58927e-05	0.00258414							AC010092.1	2.1e-17	-2.96002	0	1	1
AL928768.3	3.07954	1.54852	19.3176	1.10679e-05	0.000795863							SPRY2	-4.25725	1.46664	17.0575	3.62653e-05	0.00260775							AC010095.6	0.327648	-1.38247	0.0987252	0.753365	1
MBNL2	-0.911109	7.33891	19.2956	1.11961e-05	0.000804095							LINC00996	2.88164	1.80065	17.0469	3.64676e-05	0.00261907							AC010132.11	0.181727	1.21049	0.131275	0.717113	1
FBXO32	1.40163	3.91162	19.2655	1.13741e-05	0.000815868							PPP4R1L	-0.948058	5.90258	17.0296	3.6801e-05	0.00263976							AC010139.1	2.1e-17	-2.96002	0	1	1
STEAP1B	-3.38048	1.06947	19.2442	1.15021e-05	0.000824039							CSRNP1	-1.26619	8.44821	17.0131	3.71222e-05	0.00265953							AC010141.1	2.1e-17	-2.96002	0	1	1
PAPSS1	1.45615	4.16049	19.2303	1.1586e-05	0.000829035							RIN3	-0.831727	6.82224	16.9914	3.75492e-05	0.00268682							AC010141.4	2.1e-17	-2.96002	0	1	1
SLC17A9	-0.906793	5.94314	19.2209	1.16434e-05	0.000832118							TLR6	0.878419	5.92284	16.9847	3.76831e-05	0.0026931							AC010141.6	2.1e-17	-2.96002	0	1	1
PXDNL	3.08532	1.29958	19.1777	1.19095e-05	0.000850091							GAPDHP40	1.912	2.98261	16.9509	3.83594e-05	0.00273807							AC010141.8	2.1e-17	-2.96002	0	1	1
ZNF154	-0.966666	5.7169	19.1055	1.2369e-05	0.000881809							ZNF542P	-1.8593	3.37341	16.9456	3.84669e-05	0.00274046							AC010146.2	2.1e-17	-2.96002	0	1	1
COA7	1.72318	3.99156	19.0939	1.24443e-05	0.000885267							INSIG2	-1.34676	5.47272	16.9446	3.84868e-05	0.00274046							AC010150.1	-0.79809	-0.453951	1.06836	0.301317	1
RPS6KA3	-0.771931	6.77326	19.0933	1.24478e-05	0.000885267							SULT1A1	3.69873	1.07166	16.9197	3.89955e-05	0.00277287							AC010150.2	2.1e-17	-2.96002	0	1	1
CASZ1	-1.00645	7.3272	19.0875	1.24857e-05	0.000886883							FOS	-2.98984	11.107	16.9173	3.9044e-05	0.00277287							AC010153.3	2.1e-17	-2.96002	0	1	1
FCRL2	-0.960243	7.02415	19.0708	1.25956e-05	0.000893597							ARHGEF3	-1.26189	4.92271	16.9153	3.90847e-05	0.00277287							AC010154.2	2.1e-17	-2.96002	0	1	1
PRDM1	1.84855	3.68988	19.0203	1.29335e-05	0.000916453							INF2	0.852983	6.73579	16.8963	3.94786e-05	0.00279742							AC010170.1	2.1e-17	-2.96002	0	1	1
RP11-1036E20.9	-3.43466	1.35651	19.0136	1.29787e-05	0.000918436							ZBED5	-0.744696	6.96696	16.864	4.01555e-05	0.00284193							AC010196.1	2.1e-17	-2.96002	0	1	1
PTPRK	-1.51926	4.63911	19.0116	1.29929e-05	0.000918436							ITPRIP	-0.775027	6.29967	16.8322	4.08342e-05	0.00288646							AC010203.1	2.1e-17	-2.96002	0	1	1
SLC35D2	2.92327	2.22749	19.0048	1.30393e-05	0.000920597							DDX27	-0.899438	7.72347	16.7945	4.16537e-05	0.00294082							AC010207.1	2.1e-17	-2.96002	0	1	1
POF1B	4.77761	1.06239	19.0022	1.30569e-05	0.000920726							CAPG	1.47124	4.96935	16.7714	4.21635e-05	0.00297321							AC010209.1	2.1e-17	-2.96002	0	1	1
MFSD10	0.842678	6.36904	18.9885	1.31509e-05	0.000926236							RP11-367G6.3	2.89407	2.40922	16.7668	4.22657e-05	0.00297682							AC010235.1	2.1e-17	-2.96002	0	1	1
LYPLAL1	1.62283	4.59753	18.979	1.32164e-05	0.000929411							STARD5	-1.30972	4.57293	16.7613	4.23881e-05	0.00298184							AC010240.2	-0.0822409	2.60964	0.139827	0.708453	1
WDR19	-0.912888	5.79485	18.9774	1.32279e-05	0.000929411							ZNF703	-1.66434	4.41782	16.7392	4.28851e-05	0.00301317							AC010240.3	-0.384568	1.62404	1.22599	0.268188	1
DPYSL2	1.77023	3.76584	18.9679	1.32937e-05	0.000932908							KIAA1324	3.00094	1.72336	16.7342	4.29999e-05	0.0030176							AC010243.1	0.171189	0.54891	0.124577	0.724123	1
SPRY2	-4.55207	1.41113	18.9308	1.35548e-05	0.000950092							RPS6KL1	2.88973	2.82935	16.6522	4.48987e-05	0.00314706							AC010247.1	2.13966	-2.73769	1.51689	0.21809	1
PSAT1	3.33678	1.29052	18.8987	1.37846e-05	0.000965036							SIRPA	1.39122	5.15476	16.5808	4.66205e-05	0.00326383							AC010295.1	2.1e-17	-2.96002	0	1	1
BCL11A	-0.826246	7.19243	18.8891	1.38545e-05	0.000968766							TMEM123	-1.38639	9.14752	16.549	4.74091e-05	0.00331205							AC010296.1	2.1e-17	-2.96002	0	1	1
PIK3AP1	0.790188	7.02815	18.8833	1.38967e-05	0.000970553							STK38L	0.936058	5.85437	16.5484	4.74229e-05	0.00331205							AC010297.1	2.13966	-2.73769	1.51689	0.21809	1
PCDHGB8P	4.78993	0.45917	18.876	1.39497e-05	0.000971726							KANK2	-3.5132	1.61913	16.5461	4.74827e-05	0.00331226							AC010311.1	2.1e-17	-2.96002	0	1	1
IGF2BP3	3.12714	2.36119	18.8743	1.3962e-05	0.000971726							IGHV3-11	-1.96237	2.77882	16.5272	4.79562e-05	0.00334129							AC010319.1	2.1e-17	-2.96002	0	1	1
WNT10A	-1.52806	4.68485	18.8741	1.39635e-05	0.000971726							PAIP2	-0.891716	6.28518	16.504	4.85477e-05	0.00337847							AC010323.1	2.13966	-2.73769	1.51689	0.21809	1
ARL14	7.22198	-0.661946	18.8606	1.40628e-05	0.000977472							RP11-81H14.2	2.50233	1.85539	16.495	4.87798e-05	0.00339057							AC010327.1	-0.640353	-2.29743	0.240703	0.623698	1
PEA15	0.872613	7.0829	18.8311	1.4282e-05	0.000991529							SIAH2	-0.794367	6.37236	16.4631	4.96068e-05	0.00344396							AC010327.2	0.227163	-1.67993	0.0257208	0.872584	1
ABHD5	1.64589	3.88053	18.8246	1.43305e-05	0.000993714							RP1-153P14.7	7.26223	-0.501074	16.4042	5.11715e-05	0.00354836							AC010329.1	1.22309	-1.79571	0.771312	0.379811	1
RP1-239B22.5	-3.77127	1.27195	18.8049	1.44794e-05	0.00100285							LINC00426	1.75456	6.02033	16.3584	5.24223e-05	0.0036306							AC010335.1	2.1e-17	-2.96002	0	1	1
ZNF300	-1.35411	4.11746	18.7837	1.4641e-05	0.00101283							RGS19	1.11463	5.4057	16.3563	5.24821e-05	0.0036306							AC010368.1	2.1e-17	-2.96002	0	1	1
INSIG1	-0.942186	6.57721	18.756	1.48555e-05	0.00102645							RELL1	-2.03945	2.6473	16.3491	5.26815e-05	0.00364008							AC010368.2	2.1e-17	-2.96002	0	1	1
HIST1H1C	-1.23778	7.65357	18.7367	1.50068e-05	0.00103568							CHKA	-1.15079	4.67367	16.2961	5.41765e-05	0.00373895							AC010376.1	2.1e-17	-2.96002	0	1	1
CTSC	1.52144	3.85994	18.7235	1.5111e-05	0.00104164							CERK	-0.811151	6.27847	16.2927	5.42721e-05	0.00374112							AC010422.1	2.1e-17	-2.96002	0	1	1
AGO4	-1.04074	5.06212	18.6935	1.53501e-05	0.00105688							SLC6A6	0.818835	6.84923	16.2775	5.47092e-05	0.0037668							AC010441.1	2.1e-17	-2.96002	0	1	1
DDX27	-0.92551	7.7015	18.6859	1.54121e-05	0.00105989							ST6GALNAC3	-2.14299	2.37376	16.2707	5.49064e-05	0.00377236							AC010455.1	2.1e-17	-2.96002	0	1	1
RP11-25K19.1	5.69735	0.260751	18.6816	1.54468e-05	0.00106102							PLXNC1	1.07703	5.8109	16.2698	5.49319e-05	0.00377236							AC010458.1	3.06121	-2.63966	2.68515	0.101288	1
DHX57	-1.05622	4.96757	18.6716	1.55282e-05	0.00106536							MNDA	2.41331	1.99247	16.2658	5.50481e-05	0.00377236							AC010468.1	0.0336389	-0.831061	0.00233158	0.961488	1
STAP1	-0.850827	6.20128	18.6362	1.58191e-05	0.00108404							INSIG1	-0.881985	6.61032	16.2658	5.50488e-05	0.00377236							AC010468.3	2.1e-17	-2.96002	0	1	1
AK8	3.18977	1.71999	18.5817	1.62777e-05	0.00111416							GPR55	4.33308	1.00073	16.257	5.53038e-05	0.00378539							AC010492.2	0.238544	3.18422	1.30157	0.253927	1
MYO1D	1.79881	4.06553	18.5731	1.63515e-05	0.0011179							NEO1	2.20011	2.73588	16.2448	5.56624e-05	0.00380547							AC010492.4	2.1e-17	-2.96002	0	1	1
BRPF3	-0.878561	6.33533	18.5256	1.67641e-05	0.00114477							HNRNPLL	-3.3232	1.26607	16.1983	5.70443e-05	0.00389537							AC010492.5	-0.222551	0.087916	0.116559	0.732797	1
PROX1	4.63486	0.8031	18.5142	1.68646e-05	0.00115028							SEMA4B	-0.818117	7.1286	16.1882	5.73491e-05	0.00391161							AC010518.2	2.1e-17	-2.96002	0	1	1
TUBB6	-1.35494	5.9772	18.5048	1.69476e-05	0.00115459							SYT17	-1.82574	3.39673	16.1781	5.76579e-05	0.00392808							AC010518.3	2.1e-17	-2.96002	0	1	1
WSCD2	5.94878	-0.119402	18.4675	1.72829e-05	0.00117607							HSPA6	-1.19589	6.75702	16.1669	5.79992e-05	0.00394672							AC010522.1	-0.209066	0.694245	0.215165	0.642749	1
SERPINB9P1	-1.10122	4.8687	18.404	1.78683e-05	0.00121449							POU2AF1	0.893367	7.73529	16.1005	6.00694e-05	0.00407871							AC010525.1	2.1e-17	-2.96002	0	1	1
GUCY1A3	-5.6601	0.0273133	18.3971	1.79335e-05	0.00121749							DHCR24	3.00606	1.4986	16.1002	6.00788e-05	0.00407871							AC010525.2	-0.62171	-1.28847	0.460718	0.497289	1
PRR5L	-3.13113	2.18854	18.3309	1.85672e-05	0.00125825							ARID5A	-1.12787	8.57157	16.0745	6.08996e-05	0.00412963							AC010525.5	2.1e-17	-2.96002	0	1	1
FOXJ1	-4.03685	1.28866	18.3299	1.8577e-05	0.00125825							WSCD2	5.95665	0.0116003	16.0208	6.26489e-05	0.00424332							AC010528.1	2.1e-17	-2.96002	0	1	1
NCF2	1.89492	3.30901	18.3088	1.87839e-05	0.00127079							PCDHGB3	3.6758	0.930276	16.0169	6.27792e-05	0.00424721							AC010543.1	2.1e-17	-2.96002	0	1	1
ZNF853	-1.42959	3.73433	18.2456	1.94179e-05	0.00131216							HIPK1	-0.966256	8.20456	15.997	6.34433e-05	0.00428716							AC010546.1	2.1e-17	-2.96002	0	1	1
BCR	-0.980856	5.7521	18.2419	1.94547e-05	0.00131312							PROX1	4.48136	0.847808	15.9826	6.39257e-05	0.00431476							AC010547.9	1.19923	-1.21328	0.931599	0.334448	1
AL161626.1	2.93115	5.68914	18.2328	1.95486e-05	0.00131794							IGKV1-8	-3.33605	1.25549	15.9635	6.45757e-05	0.0043536							AC010595.1	2.1e-17	-2.96002	0	1	1
PPP4R1L	-0.871963	5.91558	18.2208	1.96717e-05	0.0013247							ENC1	-1.15599	5.20792	15.9486	6.50865e-05	0.00438297							AC010609.1	2.1e-17	-2.96002	0	1	1
SERTAD1	-1.27138	4.13648	18.147	2.04488e-05	0.00137545							FCGR2C	2.28765	3.59576	15.9371	6.54812e-05	0.00440446							AC010620.1	2.1e-17	-2.96002	0	1	1
CHSY1	0.971703	5.67488	18.1285	2.06487e-05	0.00138729							KIF1B	1.12654	4.77327	15.9349	6.55587e-05	0.00440459							AC010642.1	0.40673	1.40712	1.77283	0.183033	1
UBE2O	-0.80534	6.25234	18.114	2.08062e-05	0.00139627							TPT1P4	0.767976	6.27882	15.9283	6.5786e-05	0.00441478							AC010642.2	1.93525	-1.03562	3.27639	0.0702833	1
TPT1P4	0.892534	6.31414	18.0648	2.13517e-05	0.00143123							OSTN	6.59078	0.355585	15.8862	6.72662e-05	0.00450893							AC010646.3	2.1e-17	-2.96002	0	1	1
SHF	-1.70709	3.31959	18.0521	2.1494e-05	0.00143911							AKAP5	1.66603	3.73043	15.8786	6.7537e-05	0.00452188							AC010677.5	-1.31321	-1.63281	1.01694	0.313246	1
FAM126A	-1.01867	5.41385	18.0336	2.17036e-05	0.00145148							FOXJ1	-3.97548	1.29033	15.8675	6.79339e-05	0.00454323							AC010723.2	2.1e-17	-2.96002	0	1	1
FNBP1	1.30884	8.98168	18.0299	2.17467e-05	0.0014527							PCDHGA9	3.80027	0.726521	15.8426	6.8837e-05	0.00459836							AC010724.1	2.1e-17	-2.96002	0	1	1
YES1	5.63961	0.143443	18.0268	2.17819e-05	0.00145338							RP1-151F17.2	2.30938	2.12606	15.829	6.93323e-05	0.00462614							AC010731.6	2.1e-17	-2.96002	0	1	1
PLEKHO2	1.15115	4.50457	18.0092	2.19834e-05	0.00146515							FLT1	-3.1427	1.35953	15.7929	7.06676e-05	0.00470985							AC010733.5	-0.0364231	3.71733	0.0420566	0.837512	1
RP1-153P14.7	7.3959	-0.526927	18.0044	2.20399e-05	0.00146724							LINC01291	6.33191	0.922653	15.7825	7.10576e-05	0.00473044							AC010739.1	2.1e-17	-2.96002	0	1	1
AC008697.1	3.98826	1.11652	17.9906	2.21993e-05	0.00147481							SLAMF6	-1.11973	4.95634	15.7783	7.12148e-05	0.0047355							AC010740.1	2.1e-17	-2.96002	0	1	1
LEF1	-4.35591	0.714257	17.9902	2.22043e-05	0.00147481							RP11-283G6.3	3.43895	1.20215	15.7545	7.21173e-05	0.00479005							AC010754.1	2.1e-17	-2.96002	0	1	1
INF2	0.804535	6.70097	17.9678	2.24674e-05	0.00149059							PPM1M	1.47975	4.15208	15.7258	7.32195e-05	0.00485772							AC010760.1	0.67847	-2.0169	0.179305	0.671972	1
GPR65	1.00343	5.14524	17.9224	2.30102e-05	0.00152487							C9orf139	3.91593	1.0945	15.6985	7.42841e-05	0.00492276							AC010874.1	2.1e-17	-2.96002	0	1	1
ARHGAP44	3.86755	1.95611	17.8905	2.33988e-05	0.00154886							C1orf216	3.07472	1.56068	15.688	7.46982e-05	0.00494458							AC010877.1	1.4848	-0.37121	3.27374	0.0703969	1
CADPS	6.8871	-0.846555	17.8313	2.41381e-05	0.00159599							SLC17A9	-0.832597	5.97158	15.677	7.51342e-05	0.00496465							AC010878.3	-0.113387	4.05124	0.65485	0.418384	1
PCDHGA7	3.88917	0.943528	17.8133	2.43671e-05	0.00160846							BCL11A	-0.778647	7.22373	15.676	7.51717e-05	0.00496465							AC010884.2	2.1e-17	-2.96002	0	1	1
SNX29	-0.92535	8.19126	17.8122	2.43819e-05	0.00160846							SLAMF7	1.17209	6.04417	15.6686	7.54671e-05	0.00497852							AC010886.2	1.01242	-0.908631	1.56325	0.21119	1
NEDD4L	1.33161	4.40746	17.8088	2.44251e-05	0.00160864							CA2	-1.82104	2.99743	15.6633	7.56799e-05	0.00498692							AC010887.1	2.1e-17	-2.96002	0	1	1
AMOTL1	-4.71614	0.851572	17.8077	2.44398e-05	0.00160864							SSBP2	-0.989206	5.42653	15.6324	7.69252e-05	0.00506326							AC010894.4	0.295413	-0.366627	0.246969	0.619217	1
DHX40	-0.80118	6.54047	17.7944	2.4611e-05	0.00161793							PTP4A3	2.23417	3.0435	15.621	7.73903e-05	0.00508323							AC010900.2	-0.527879	-0.214127	0.451071	0.501827	1
TGFBR2	-0.923648	7.99529	17.792	2.46418e-05	0.00161793							NDNL2	-0.847846	6.21144	15.6207	7.74029e-05	0.00508323							AC010904.1	-3.12786	-2.63735	3.36365	0.0666502	1
GPR155	-1.86185	3.26385	17.7903	2.46641e-05	0.00161793							GALNT6	-1.40712	4.57885	15.5814	7.90261e-05	0.00518399							AC010928.1	2.1e-17	-2.96002	0	1	1
CDC37	-0.990054	7.87003	17.7859	2.47209e-05	0.00161983							KSR1	0.92382	6.10267	15.5762	7.92442e-05	0.00519245							AC010930.1	2.1e-17	-2.96002	0	1	1
GCOM1	-4.08531	0.379236	17.779	2.4811e-05	0.00162391							HIST3H2A	2.57599	1.95613	15.5656	7.96902e-05	0.00521582							AC010967.1	2.1e-17	-2.96002	0	1	1
EVA1C	4.31633	0.708742	17.7675	2.49609e-05	0.00163189							GOLGA8A	0.840557	6.06103	15.5617	7.98576e-05	0.00522091							AC010970.1	2.1e-17	-2.96002	0	1	1
RP11-328K2.1	7.35463	-0.47967	17.7601	2.50581e-05	0.00163641							RP11-479G22.8	2.24941	2.91971	15.5413	8.07218e-05	0.00527151							AC010970.2	-0.316702	6.70596	0.587133	0.44353	1
KIF13A	1.14252	4.66898	17.7204	2.55869e-05	0.00166907							HHAT	1.54761	3.44345	15.5141	8.18906e-05	0.00534185							AC010975.2	2.1e-17	-2.96002	0	1	1
RP4-765C7.2	0.815383	6.62964	17.6976	2.58951e-05	0.00168729							AMZ2	-0.724478	6.64819	15.5046	8.23059e-05	0.00536295							AC010980.2	-0.956121	-1.09267	1.00022	0.317258	1
CYFIP1	2.12548	2.9688	17.6845	2.60738e-05	0.00169704							KANSL1L	-1.142	4.76492	15.487	8.30745e-05	0.00540698							AC010999.1	0.664435	-1.19286	0.516629	0.472283	1
IGHV3-48	-2.92439	1.58397	17.6608	2.64008e-05	0.00171641							RASAL1	-4.91918	0.787836	15.431	8.55742e-05	0.00556347							AC011073.1	2.1e-17	-2.96002	0	1	1
STK39	1.40838	3.71714	17.5833	2.74987e-05	0.00178579							BAHCC1	-7.1068	-0.489383	15.405	8.67589e-05	0.00563421							AC011225.1	2.1e-17	-2.96002	0	1	1
CCL5	3.7535	0.725367	17.5758	2.7608e-05	0.00178896							NFYA	-0.873231	5.8951	15.3791	8.79549e-05	0.00570552							AC011233.2	2.1e-17	-2.96002	0	1	1
STIM1	-0.776501	6.7469	17.5757	2.76088e-05	0.00178896							AL122127.1	-2.95227	2.09509	15.3523	8.92105e-05	0.00578055							AC011242.5	1.70801	-2.45936	1.22169	0.269029	1
CNTNAP2	-1.39849	4.19083	17.5709	2.76795e-05	0.00179155							GADD45B	-0.833943	7.36996	15.326	9.04606e-05	0.00585504							AC011290.5	0.408038	0.357315	0.634095	0.425857	1
EHD3	1.41655	5.13077	17.5562	2.78941e-05	0.00180343							DMXL1	-0.89101	7.875	15.3159	9.09477e-05	0.00588004							AC011293.1	2.1e-17	-2.96002	0	1	1
DOPEY2	-0.860026	6.66319	17.5397	2.81374e-05	0.00181715							SLC19A1	2.25682	2.64648	15.2947	9.19764e-05	0.00593996							AC011298.1	2.1e-17	-2.96002	0	1	1
VASP	1.05528	6.35799	17.4773	2.9076e-05	0.00187569							ABHD17B	-1.08664	5.35113	15.2822	9.25828e-05	0.00597251							AC011308.1	2.1e-17	-2.96002	0	1	1
IFNG-AS1	1.32002	3.96253	17.4611	2.93252e-05	0.00188968							LINC00539	3.48393	0.951585	15.2794	9.27221e-05	0.00597489							AC011313.1	2.1e-17	-2.96002	0	1	1
MEX3B	-2.50177	1.83399	17.4522	2.94622e-05	0.00189641							ADAM10	-0.694038	6.84049	15.2744	9.29699e-05	0.00598424							AC011330.5	0.250284	-2.63751	0.0212036	0.884226	1
PSMB9	1.1669	4.71588	17.449	2.95126e-05	0.00189756							SPAG4	-1.18685	4.85848	15.2489	9.42306e-05	0.00605871							AC011357.1	2.1e-17	-2.96002	0	1	1
TKT	0.910147	5.99175	17.4325	2.97694e-05	0.00191196							RPL7P50	6.98983	-0.689432	15.2115	9.61171e-05	0.0061732							AC011363.1	2.1e-17	-2.96002	0	1	1
DGKG	2.88059	2.41814	17.3873	3.0485e-05	0.00195577							ENPP1	-4.05715	1.12564	15.2012	9.66415e-05	0.00620005							AC011379.1	2.1e-17	-2.96002	0	1	1
ATP11A	-0.881171	5.8103	17.3843	3.05338e-05	0.00195675							GAPDHP1	1.59176	3.48908	15.1813	9.76644e-05	0.00625879							AC011385.1	-0.0609709	1.10139	0.0265838	0.870483	1
GMCL1	-1.10333	4.52854	17.3722	3.07284e-05	0.00196705							LITAF	0.795335	7.44813	15.1756	9.79595e-05	0.0062708							AC011385.2	1.18579	-1.69438	0.783251	0.376149	1
SLC6A6	0.796021	6.79117	17.3692	3.07773e-05	0.00196803							AGO2	-1.05141	8.48661	15.1734	9.80769e-05	0.00627144							AC011406.2	-0.0425646	-0.116051	0.00395088	0.949881	1
BNIP3L	-0.838861	6.79231	17.3513	3.1069e-05	0.001981							NDST1	2.1268	2.3122	15.1687	9.83181e-05	0.00627997							AC011407.1	2.1e-17	-2.96002	0	1	1
POLR3E	-0.747531	6.99916	17.3505	3.1082e-05	0.001981							TNFRSF25	2.48857	2.1267	15.1631	9.86117e-05	0.00629184							AC011410.1	2.1e-17	-2.96002	0	1	1
LRIG1	-1.91277	4.92954	17.3505	3.10821e-05	0.001981							DUSP22	0.740561	6.23953	15.1568	9.89418e-05	0.0063016							AC011416.1	2.1e-17	-2.96002	0	1	1
CKAP4	0.834395	6.20876	17.346	3.11546e-05	0.00198346							IL2RB	4.36661	0.338264	15.1547	9.9049e-05	0.0063016							AC011431.1	2.1e-17	-2.96002	0	1	1
LINC00426	1.74632	5.99622	17.316	3.16518e-05	0.00201291							ABLIM1	-0.863405	7.45886	15.154	9.90889e-05	0.0063016							AC011431.2	2.1e-17	-2.96002	0	1	1
PCDHGB2	3.64987	1.28964	17.2966	3.19753e-05	0.00203062							ZNF141	-0.874339	5.72695	15.1519	9.91987e-05	0.00630171							AC011450.1	2.1e-17	-2.96002	0	1	1
LGMN	1.63803	4.77116	17.2952	3.2e-05	0.00203062							MAP2K7	-0.73451	7.07436	15.1393	9.98618e-05	0.00633693							AC011453.1	2.1e-17	-2.96002	0	1	1
GAPDHP49	8.16116	0.145957	17.2355	3.30201e-05	0.00209308							MAF	-4.90116	0.465109	15.0817	0.000102955	0.00652613							AC011456.1	2.1e-17	-2.96002	0	1	1
SNRK	-0.773159	7.20669	17.2193	3.3303e-05	0.00210872							SMOX	-5.78699	-0.173121	15.0602	0.000104134	0.00658796							AC011465.1	2.16425	-2.29974	1.90064	0.168006	1
ILDR1	2.7557	2.34191	17.2145	3.33874e-05	0.00211177							NREP	-2.29142	2.21899	15.0598	0.000104157	0.00658796							AC011467.1	2.1e-17	-2.96002	0	1	1
PLXNB2	1.28881	4.19534	17.1529	3.4489e-05	0.00217908							DTNBP1	-0.97075	5.51324	15.0514	0.000104622	0.0066102							AC011475.1	-0.98253	-0.492123	2.71741	0.0992592	1
IGHV3-64	-3.59729	0.688615	17.1255	3.49901e-05	0.00220835							PCDHGB2	3.69256	1.38096	15.0449	0.000104986	0.00662607							AC011477.1	1.71504	-2.1564	1.26886	0.259981	1
RUNX1	-0.953141	5.85776	17.1211	3.50711e-05	0.00221104							SLFN12L	2.78551	1.6458	15.0342	0.000105583	0.00665054							AC011478.1	2.1e-17	-2.96002	0	1	1
STARD8	5.07616	-0.0422215	17.119	3.51085e-05	0.00221104							KAT6B	-0.724194	7.17517	15.0338	0.000105602	0.00665054							AC011498.1	0.689525	-1.1604	0.44429	0.505059	1
HEY2	-7.04194	-0.6925	17.0855	3.57346e-05	0.00224804							C16orf74	-1.48877	3.69561	15.0198	0.000106389	0.00668581							AC011499.1	1.49931	-2.84458	0.858025	0.354292	1
ARHGAP9	-0.920724	6.43049	17.0756	3.59203e-05	0.00225729							LSR	-0.870152	5.84037	15.0198	0.000106392	0.00668581							AC011513.3	2.1e-17	-2.96002	0	1	1
POU2AF1	0.904355	7.73202	17.0535	3.63419e-05	0.00228132							DZIP3	-1.1257	4.94866	15.016	0.000106604	0.00669193							AC011515.2	-1.717	-2.8451	1.1483	0.283906	1
LMCD1	3.85096	1.27087	17.0258	3.68757e-05	0.00231235							LTBP4	1.112	4.69086	15.0094	0.000106976	0.00670811							AC011530.4	2.1e-17	-2.96002	0	1	1
LETM2	-1.5222	3.63746	17.011	3.71645e-05	0.00232646							RP11-343H5.4	1.56394	3.56248	15.0063	0.000107154	0.00671202							AC011591.1	2.1e-17	-2.96002	0	1	1
TTC39B	-2.06698	2.56444	17.0101	3.71806e-05	0.00232646							S1PR1	-0.967493	8.2922	15.0005	0.000107485	0.00672552							AC011626.1	-2.85061	-2.63975	2.65486	0.103234	1
GAPDHP1	1.57013	3.44947	16.9979	3.74215e-05	0.00233902							FAM53B	-0.879197	7.84225	14.988	0.000108198	0.00676289							AC011652.1	2.1e-17	-2.96002	0	1	1
LINC01410	2.66777	2.12453	16.9887	3.7602e-05	0.00234779							RP11-121A14.3	3.39862	1.10883	14.9839	0.00010843	0.00677014							AC011652.2	2.1e-17	-2.96002	0	1	1
PSIP1	0.935202	6.33785	16.9798	3.77789e-05	0.00235631							CCND3	-0.874084	5.8312	14.9811	0.000108592	0.00677297							AC011738.1	2.1e-17	-2.96002	0	1	1
FGFR1	-1.49211	3.70956	16.9653	3.80699e-05	0.00237193							MTHFD2	1.41909	4.1928	14.9786	0.000108736	0.00677477							AC011742.3	0.325067	0.0700595	0.244012	0.621323	1
KAT6B	-0.758901	7.14962	16.9619	3.8137e-05	0.00237357							ASB2	3.94469	0.923076	14.9534	0.000110199	0.00685857							AC011742.5	-0.622895	-2.45975	0.0222563	0.881407	1
TUBB4B	-0.928138	6.52009	16.9448	3.8483e-05	0.00239255							LRRC16B	3.0577	2.25486	14.9476	0.000110539	0.0068724							AC011748.1	2.1e-17	-2.96002	0	1	1
ADAM29	7.61855	-0.314683	16.9137	3.91175e-05	0.00242759							FLNB-AS1	4.20684	1.08262	14.9313	0.000111499	0.00692471							AC011753.6	2.1e-17	-2.96002	0	1	1
WDR74	-0.881541	6.99583	16.9131	3.91299e-05	0.00242759							BMPR1A	3.63002	1.1005	14.8998	0.000113377	0.00703385							AC011755.1	2.1e-17	-2.96002	0	1	1
RP3-462D8.2	6.82462	-0.923777	16.9097	3.92007e-05	0.0024294							OSBPL10	0.715925	7.31746	14.8926	0.000113806	0.00705296							AC011816.1	-0.00446416	0.951509	0.000111796	0.991564	1
SLC15A4	0.920458	6.15081	16.8909	3.95918e-05	0.00245103							PFKL	-0.898703	7.66676	14.8541	0.000116153	0.00719078							AC011897.1	2.1e-17	-2.96002	0	1	1
EIF1B	-0.795013	7.47599	16.8786	3.98475e-05	0.00246425							TCP11L2	-0.835981	7.80311	14.8493	0.00011645	0.00720151							AC011933.1	2.1e-17	-2.96002	0	1	1
PIGA	-0.859556	5.94539	16.8281	4.0922e-05	0.00252802							THAP2	-1.57172	3.99745	14.8432	0.000116827	0.00721719							AC011933.2	-0.486701	0.358333	0.878001	0.34875	1
RP11-479G22.8	2.32949	2.91346	16.8256	4.09766e-05	0.00252871							IGHV1-46	-2.26683	2.38447	14.8388	0.000117104	0.00722663							AC011994.1	2.1e-17	-2.96002	0	1	1
SPN	-3.3598	2.16635	16.8216	4.10634e-05	0.00253139							SACS	0.981351	6.44068	14.8305	0.000117616	0.00725054							AC011998.2	2.1e-17	-2.96002	0	1	1
PITPNC1	1.50224	4.03187	16.8169	4.11646e-05	0.00253495							PCDHGA7	3.74045	0.85906	14.8236	0.000118048	0.00726948							AC011998.4	2.82856	-2.63728	2.40929	0.120617	1
SLC23A2	0.816399	6.87548	16.7872	4.1815e-05	0.00257228							LEPROTL1	-1.06643	4.81576	14.817	0.000118464	0.00728739							AC011999.1	-0.397167	-0.969678	0.20068	0.654173	1
TIGIT	2.17995	2.66925	16.7693	4.22103e-05	0.00259387							SLC23A2	0.737541	6.84447	14.8147	0.000118608	0.00728861							AC012003.1	2.1e-17	-2.96002	0	1	1
MSL2	-0.869069	7.83287	16.7443	4.27704e-05	0.00262552							CADPS	7.00462	-0.688321	14.7804	0.000120783	0.00740669							AC012047.1	2.1e-17	-2.96002	0	1	1
LTA4H	-0.807752	6.49217	16.7316	4.30587e-05	0.00263939							PRR33	3.66461	2.89628	14.7804	0.000120784	0.00740669							AC012050.1	2.1e-17	-2.96002	0	1	1
EPB41L2	-0.817251	6.37235	16.7303	4.3087e-05	0.00263939							TTC39B	-1.98579	2.57627	14.751	0.000122684	0.00751527							AC012065.5	0.797891	-1.46475	0.580149	0.446254	1
LAX1	2.20868	3.21752	16.721	4.32979e-05	0.00264953							MAP1A	-2.62178	2.24977	14.7056	0.000125675	0.00769045							AC012066.1	0.443903	1.10938	1.6618	0.19736	1
PTP4A3	2.18428	2.9726	16.7012	4.37526e-05	0.00267455							KIAA0895	-2.27429	2.05304	14.6919	0.000126588	0.00773821							AC012067.1	2.1e-17	-2.96002	0	1	1
TRIM39	-0.867598	6.06379	16.6439	4.50943e-05	0.00275368							ARL6IP5	1.24623	5.41789	14.682	0.000127256	0.00777085							AC012075.1	2.1e-17	-2.96002	0	1	1
BIN3	-0.879665	5.88991	16.6368	4.52631e-05	0.0027611							PITPNC1	1.41467	3.95375	14.6622	0.000128602	0.00784484							AC012078.2	2.1e-17	-2.96002	0	1	1
ITGA3	2.547	2.67315	16.6135	4.58246e-05	0.00279243							TMOD2	1.14756	4.88622	14.6518	0.000129308	0.00787971							AC012119.1	2.1e-17	-2.96002	0	1	1
CCL3	-3.83587	1.3276	16.6009	4.61284e-05	0.00280801							CHST11	-0.746871	6.64941	14.6418	0.000129997	0.00791339							AC012150.1	2.1e-17	-2.96002	0	1	1
DSE	0.767242	6.36977	16.5788	4.66696e-05	0.00283575							ARHGAP39	-2.98901	2.45391	14.6334	0.000130579	0.00794055							AC012175.1	2.1e-17	-2.96002	0	1	1
BATF	2.81429	1.71991	16.5783	4.66814e-05	0.00283575							CENPBD1P1	-1.31552	4.02244	14.6247	0.000131187	0.00796918							AC012181.1	2.1e-17	-2.96002	0	1	1
CHL1	-2.5011	2.55635	16.5656	4.69959e-05	0.00285189							HK1	0.968184	5.7408	14.599	0.000132987	0.00807016							AC012215.1	2.1e-17	-2.96002	0	1	1
C21orf2	-0.984472	5.4624	16.5635	4.70486e-05	0.00285211							PSMB9	1.12239	4.67232	14.5934	0.000133382	0.00808572							AC012305.1	2.1e-17	-2.96002	0	1	1
KCNA3	-0.948226	5.13195	16.5613	4.71032e-05	0.00285246							DPEP2	-1.0942	4.80033	14.5809	0.000134266	0.00813085							AC012306.2	1.3178	-1.37281	1.41768	0.233785	1
AC008703.1	5.65432	0.255116	16.5056	4.85063e-05	0.00293438							NUBP1	-1.00732	4.96281	14.5068	0.000139656	0.00844849							AC012314.19	1.49035	-0.426375	4.04755	0.0442354	1
PHACTR1	-1.14877	8.04486	16.5021	4.85961e-05	0.00293482							ATG3	-0.758226	6.02394	14.4992	0.000140221	0.00846888							AC012353.1	2.1e-17	-2.96002	0	1	1
HEATR5B	-0.756552	6.46209	16.5014	4.86142e-05	0.00293482							ZNF154	-0.862734	5.76533	14.4983	0.000140284	0.00846888							AC012354.8	-0.132917	1.67819	0.207056	0.649085	1
IGHV4-4	-3.29679	1.04754	16.4983	4.86925e-05	0.00293651							LRP5L	-1.0181	5.08716	14.4932	0.000140669	0.00848332							AC012358.4	1.01571	0.0638549	2.59947	0.1069	1
RP11-553L6.5	1.70892	4.40295	16.4928	4.88361e-05	0.00294212							TRIM39	-0.797125	6.11069	14.4893	0.000140956	0.00848678							AC012360.1	1.8262	-2.84507	1.16318	0.280807	1
RABAC1	-1.00792	5.01354	16.4816	4.91243e-05	0.00295643							NGRN	-0.840538	5.81343	14.4885	0.000141017	0.00848678							AC012362.1	2.1e-17	-2.96002	0	1	1
SPON2	-2.62976	1.71825	16.4489	4.99801e-05	0.00300483							PFKFB3	-0.934776	7.60513	14.4697	0.000142432	0.00855475							AC012362.3	-0.00984835	-2.1531	6.26e-05	0.993689	1
STT3B	-0.738214	6.98747	16.4323	5.04191e-05	0.0030281							UFD1L	-0.672872	6.62919	14.4696	0.00014244	0.00855475							AC012363.7	0.502489	-1.96538	0.107761	0.742708	1
ALG13	-0.743539	6.70287	16.4288	5.05131e-05	0.00303063							CKAP4	0.832738	6.21233	14.4644	0.000142834	0.00856961							AC012363.8	0.451847	-1.3099	0.147786	0.700661	1
ARHGAP39	-3.01749	2.45092	16.3983	5.13316e-05	0.00307657							PDE7B	-3.09565	1.32086	14.4514	0.00014382	0.00861987							AC012379.1	2.1e-17	-2.96002	0	1	1
DSCAML1	-3.96824	0.864761	16.3924	5.1491e-05	0.00308296							ZBTB20	1.13983	6.10781	14.442	0.000144541	0.00865423							AC012391.1	2.1e-17	-2.96002	0	1	1
PRR33	3.62667	2.78699	16.3438	5.28297e-05	0.00315987							ALDOA	0.861316	7.19946	14.4342	0.000145145	0.00868148							AC012414.1	2.1e-17	-2.96002	0	1	1
LINC01291	6.36385	0.861066	16.3376	5.3002e-05	0.00316693							IFT57	-0.677828	6.69972	14.3945	0.000148237	0.00885729							AC012441.1	2.1e-17	-2.96002	0	1	1
SACS	1.04895	6.45979	16.3344	5.30926e-05	0.00316769							TOR3A	0.683212	6.93128	14.3774	0.000149584	0.00892865							AC012454.4	2.1e-17	-2.96002	0	1	1
P2RY14	-1.93064	3.21432	16.3333	5.31234e-05	0.00316769							EVC	5.70445	-0.0974728	14.3113	0.000154934	0.00923851							AC012467.1	2.50134	-2.73818	2.01747	0.155498	1
LTA	1.32971	3.9426	16.3213	5.34592e-05	0.00318445							SUV420H2	-1.51217	3.60157	14.3064	0.000155334	0.00925291							AC012485.1	1.50924	-0.908166	0.400955	0.526597	1
CCR1	5.22782	-0.0542546	16.302	5.40062e-05	0.00321375							AASS	-1.98306	2.74178	14.2954	0.000156244	0.00929765							AC012493.1	-0.974972	-0.506749	2.31465	0.12816	1
CD2AP	-0.727206	6.9882	16.281	5.46079e-05	0.00324625							AK8	3.01043	1.80019	14.2884	0.000156828	0.00932289							AC012497.2	2.1e-17	-2.96002	0	1	1
SH3RF1	1.99254	2.99689	16.2358	5.59261e-05	0.00332122							PRICKLE1	-1.5188	3.95141	14.2757	0.000157889	0.00937642							AC012501.3	2.1e-17	-2.96002	0	1	1
PEG10	-1.7005	5.94996	16.2173	5.64762e-05	0.00335048							DEPDC5	0.824982	6.11775	14.2455	0.00016044	0.0095182							AC012512.1	-0.0287729	-0.127826	0.00247436	0.960327	1
PCYT1A	0.810439	6.09262	16.2014	5.6953e-05	0.00337533							ITGB7	1.01981	6.07872	14.2356	0.000161286	0.00955866							AC012513.4	0.160991	2.15521	0.404932	0.524553	1
C7orf50	-0.747293	6.47031	16.193	5.7206e-05	0.00338689							ACTA2	4.10864	0.931688	14.229	0.000161858	0.00957928							AC012564.1	2.1e-17	-2.96002	0	1	1
SOX9	6.8789	-0.628941	16.1619	5.81523e-05	0.00343939							SOS2	-0.674755	6.87664	14.2278	0.000161963	0.00957928							AC012603.1	2.1e-17	-2.96002	0	1	1
SOS2	-0.73144	6.84763	16.16	5.82109e-05	0.00343939							MXD4	-0.795969	6.87926	14.221	0.00016255	0.00960427							AC012615.1	2.1e-17	-2.96002	0	1	1
PIGB	-0.878452	5.45786	16.1575	5.82883e-05	0.00344049							IGLV3-19	-1.53554	3.48258	14.2187	0.000162749	0.00960629							AC012627.1	-0.0480702	-1.14926	0.00350176	0.952812	1
TARS	0.830933	6.23965	16.1381	5.88882e-05	0.00347238							RP4-765C7.2	0.704977	6.55755	14.1731	0.000166735	0.00983162							AC012667.1	2.1e-17	-2.96002	0	1	1
NUAK2	-0.883644	7.74789	16.1328	5.90518e-05	0.00347851							ABHD15	-0.91506	5.78021	14.1514	0.000168671	0.00993573							AC012671.1	2.1e-17	-2.96002	0	1	1
SNHG7	-0.779412	6.41272	16.1143	5.96308e-05	0.00350907							KIAA0368	0.71838	6.70976	14.1366	0.000170005	0.0100042							AC012671.2	2.1e-17	-2.96002	0	1	1
PIK3IP1	-1.06052	8.83088	16.1116	5.97168e-05	0.00351059							RP4-555D20.1	7.45059	-0.282715	14.1303	0.000170573	0.0100275							AC012671.3	2.1e-17	-2.96002	0	1	1
ZNF75A	-0.859179	6.0501	16.0913	6.03604e-05	0.00354485							PPIF	0.776108	6.25457	14.1266	0.000170909	0.0100372							AC012671.4	2.1e-17	-2.96002	0	1	1
RNF180	6.76841	-0.991824	16.0809	6.06932e-05	0.00356081							ANKRD26P3	6.81417	-0.857151	14.1205	0.000171462	0.0100595							AC013262.1	2.1e-17	-2.96002	0	1	1
IL6R	3.21571	2.63979	16.0563	6.14862e-05	0.00360371							OTUD7B	2.87568	1.24294	14.1097	0.000172454	0.0101076							AC013267.1	-0.291809	-0.896895	0.150993	0.697588	1
CRAMP1	-1.08199	4.54096	16.0038	6.32164e-05	0.00370139							IFRD1	-0.867271	7.79163	14.0905	0.000174218	0.0102007							AC013268.1	2.1e-17	-2.96002	0	1	1
MATN1	-1.48466	4.10104	15.9988	6.33841e-05	0.00370749							POLR3E	-0.666718	7.04004	14.0827	0.000174946	0.010233							AC013268.3	2.1e-17	-2.96002	0	1	1
ANKRD36BP2	3.24429	0.977856	15.9922	6.36049e-05	0.00371668							SLC16A7	-1.04802	4.75673	14.0788	0.000175304	0.0102437							AC013268.4	2.1e-17	-2.96002	0	1	1
CDC14A	0.904	5.42703	15.9898	6.36832e-05	0.00371753							IGF2R	-0.694567	7.08928	14.052	0.000177823	0.0103805							AC013269.1	2.1e-17	-2.96002	0	1	1
HSPA6	-1.21531	6.70286	15.9859	6.38164e-05	0.00372158							AP1B1	-0.921508	8.14554	14.0482	0.00017818	0.0103909							AC013269.5	2.1e-17	-2.96002	0	1	1
KIAA1211	3.97171	0.363772	15.9631	6.45904e-05	0.00376295							FADS1	-2.60033	3.48176	14.0434	0.00017864	0.0104073							AC013275.1	2.1e-17	-2.96002	0	1	1
HSPH1	-1.22877	9.31301	15.9578	6.47713e-05	0.00376598							VEZF1	-0.734081	6.13383	14.028	0.000180112	0.0104826							AC013283.1	2.1e-17	-2.96002	0	1	1
PGAM1P7	-1.54395	3.31433	15.9578	6.47714e-05	0.00376598							MTSS1	-1.00022	8.12055	14.0216	0.000180727	0.0105079							AC013399.3	2.1e-17	-2.96002	0	1	1
ZNF542P	-1.4714	3.4138	15.949	6.50731e-05	0.00377975							HN1	1.82446	3.85689	14.0106	0.000181779	0.0105586							AC013402.1	2.1e-17	-2.96002	0	1	1
PNP	-1.21716	5.07157	15.9453	6.51984e-05	0.00378326							PNP	-1.07116	5.13595	13.9943	0.000183364	0.01064							AC013403.13	-0.299587	-2.73701	0.0321321	0.857738	1
MLKL	1.51835	3.64742	15.9221	6.60026e-05	0.00382612							HIST1H1C	-1.18021	7.7132	13.9827	0.000184502	0.0106954							AC013404.1	2.1e-17	-2.96002	0	1	1
STAT5B	0.751089	6.76351	15.9201	6.6075e-05	0.00382651							ACP5	1.26123	6.66413	13.9801	0.000184753	0.0106993							AC013406.1	2.1e-17	-2.96002	0	1	1
KHDRBS3	-2.00583	2.76833	15.8781	6.75573e-05	0.00390847							RP11-425D10.10	-2.19633	2.0093	13.9715	0.000185607	0.0107382							AC013410.1	2.1e-17	-2.96002	0	1	1
SNORD13	-8.15714	0.356902	15.8567	6.83252e-05	0.00394898							MED22	-0.743552	6.02652	13.9618	0.000186562	0.0107827							AC013410.2	2.1e-17	-2.96002	0	1	1
OXTR	-3.13128	2.36262	15.8542	6.84162e-05	0.00395033							PADI2	2.61397	2.81505	13.948	0.00018794	0.0108497							AC013429.4	2.1e-17	-2.96002	0	1	1
RP11-323C15.2	7.20238	-0.666427	15.8471	6.86709e-05	0.00396111							ZNF471	-2.54868	1.76925	13.9464	0.000188094	0.0108497							AC013429.5	0.294896	-0.771368	0.14265	0.70566	1
UGCG	1.10748	5.93673	15.8296	6.93084e-05	0.00399235							ZFHX3	1.03311	4.82054	13.9069	0.000192088	0.0110692							AC013437.6	2.1e-17	-2.96002	0	1	1
WIPI2	-0.735338	6.81131	15.8285	6.93494e-05	0.00399235							PLA2G16	3.40371	1.21575	13.895	0.000193313	0.0111287							AC013437.7	2.1e-17	-2.96002	0	1	1
SH3KBP1	0.704099	6.75509	15.8131	6.99155e-05	0.00402097							RP11-69H7.2	7.35179	-0.377324	13.8879	0.000194046	0.0111561							AC013439.4	-2.07339	-1.8406	0.508529	0.475776	1
TMF1	-0.858334	7.69796	15.8102	7.00238e-05	0.00402323							ZNF618	-1.86813	3.02954	13.8867	0.00019417	0.0111561							AC013442.1	2.1e-17	-2.96002	0	1	1
MSC-AS1	4.42738	-0.128216	15.8062	7.01717e-05	0.00402776							HIST1H1T	-7.19341	0.054654	13.857	0.000197261	0.0113225							AC013444.1	0.569941	4.41096	11.6899	0.000628399	0.124034
CALR	-1.01507	8.62106	15.8034	7.02778e-05	0.00402988							KBTBD2	-0.670139	7.18223	13.8498	0.000198016	0.0113547							AC013444.2	0.376842	-1.38604	0.093066	0.760315	1
TLE1	-0.806952	6.6196	15.7951	7.05854e-05	0.00404355							PIGB	-0.876483	5.47071	13.816	0.000201614	0.0115496							AC013461.1	0.141163	3.88757	0.874039	0.34984	1
FAM177B	-1.87396	2.78722	15.7836	7.10156e-05	0.00406419							SERPINB9P1	-0.99135	4.91871	13.8095	0.000202308	0.011578							AC013467.1	2.1e-17	-2.96002	0	1	1
SLC12A3	3.31883	1.13226	15.7761	7.12974e-05	0.00407363							FCMR	-0.734747	7.35847	13.8074	0.000202541	0.01158							AC013468.1	0.0112609	-2.2273	4.78e-05	0.994486	1
PPARA	1.07335	4.52095	15.7755	7.13201e-05	0.00407363							RP11-328K2.1	7.00386	-0.669086	13.7645	0.000207214	0.0118355							AC013469.1	1.8262	-2.84507	1.16318	0.280807	1
C10orf54	-0.826649	6.80677	15.7197	7.34551e-05	0.00419147							DNAJB1	-1.31549	9.21341	13.7513	0.000208677	0.0119075							AC013470.6	0.266481	2.92065	1.39586	0.237419	1
SLC2A3	-1.00343	8.5908	15.7136	7.36926e-05	0.00420091							RP4-555D20.2	3.91232	1.22774	13.7427	0.00020963	0.0119501							AC013470.8	2.1e-17	-2.96002	0	1	1
MTFP1	3.46856	1.20673	15.7088	7.38796e-05	0.00420746							CEP295	-0.687143	6.52335	13.7375	0.000210215	0.0119652							AC013474.4	0.462674	0.204048	0.896879	0.34362	1
MIR181A1HG	-3.48021	0.895751	15.6697	7.54226e-05	0.00429114							UBASH3B	-1.92541	2.63775	13.7354	0.000210453	0.0119652							AC013476.1	0.359187	-2.29831	0.00435022	0.947413	1
ZNF395	-0.7768	7.46476	15.6653	7.5599e-05	0.00429676							2020-03-03	-0.90595	5.17005	13.7349	0.000210509	0.0119652							AC013477.1	2.1e-17	-2.96002	0	1	1
LTBP4	1.09852	4.65113	15.6635	7.56687e-05	0.00429676							FOSB	-2.1197	10.1895	13.7239	0.000211744	0.0120236							AC013489.1	2.57732	-2.73867	2.01611	0.155637	1
CES2	-0.964157	5.27305	15.6579	7.58931e-05	0.00430531							PPP1R18	1.33245	7.05305	13.716	0.000212638	0.0120627							AC013558.1	2.1e-17	-2.96002	0	1	1
HK1	0.92836	5.68551	15.6476	7.63085e-05	0.00432467							STAT2	-0.643435	6.86219	13.6937	0.00021517	0.0121944							AC013718.1	2.1e-17	-2.96002	0	1	1
ITGB7	1.04195	6.07978	15.6365	7.67566e-05	0.00434584							RALGAPA2	-0.901588	5.35717	13.686	0.000216065	0.0122332							AC013731.1	-0.768988	-2.63923	0.223164	0.636639	1
RP11-40C6.2	0.939186	6.26421	15.6023	7.81611e-05	0.00442107							TUBGCP5	0.953335	4.94958	13.6709	0.000217799	0.0123195							AC013737.1	2.1e-17	-2.96002	0	1	1
GPR25	5.46845	-0.543679	15.5965	7.83981e-05	0.00443007							GIMAP8	3.64245	1.01835	13.6681	0.000218132	0.0123264							AC013751.1	2.1e-17	-2.96002	0	1	1
NABP1	1.16067	7.36892	15.5948	7.84722e-05	0.00443007							SYTL3	1.37864	3.82875	13.6613	0.000218923	0.012359							AC015600.1	2.1e-17	-2.96002	0	1	1
OSBPL10	0.742057	7.33047	15.5885	7.87329e-05	0.00444049							BAZ2B	-0.718572	6.40878	13.6595	0.000219133	0.012359							AC015660.1	2.1e-17	-2.96002	0	1	1
LINC00539	3.48919	1.03387	15.5707	7.9477e-05	0.00447812							AAED1	-0.941567	5.0651	13.6386	0.000221587	0.0124853							AC015688.3	2.1e-17	-2.96002	0	1	1
HOXC4	2.25883	1.90676	15.55	8.03498e-05	0.00452293							IL10RA	1.11964	8.47961	13.6307	0.000222513	0.0125254							AC015726.1	-4.85305	-2.0795	6.71222	0.00957545	0.684276
FBLN2	-2.68058	1.78834	15.522	8.15488e-05	0.004586							SERPINA9	4.93641	0.48702	13.6221	0.000223538	0.0125695							AC015815.1	1.8262	-2.84507	1.16318	0.280807	1
C5orf58	6.86781	-0.942864	15.5125	8.19633e-05	0.00460487							ATP6V1C2	-2.26952	4.39809	13.6205	0.000223728	0.0125695							AC015815.2	2.38508	-1.90466	2.76421	0.096394	1
LMNB1	1.40914	4.20605	15.5092	8.21066e-05	0.00460848							STEAP1B	-2.84055	1.14271	13.6129	0.000224637	0.0126084							AC015815.3	2.1e-17	-2.96002	0	1	1
ACAP3	0.961917	5.91826	15.4838	8.32145e-05	0.00466617							PRDM1	1.80647	3.68021	13.5948	0.000226814	0.0127184							AC015815.4	1.8262	-2.84507	1.16318	0.280807	1
FOXP1	-1.09342	9.06693	15.4706	8.37971e-05	0.00469433							SCARNA21	-1.16132	6.00654	13.5742	0.00022931	0.012846							AC015815.5	2.1e-17	-2.96002	0	1	1
FADS1	-1.95375	3.50265	15.468	8.39156e-05	0.00469646							WDR17	1.84521	2.5931	13.5678	0.000230095	0.0128776							AC015815.6	0.84557	-1.90551	0.446601	0.503954	1
LDOC1	-2.39187	1.81733	15.4327	8.54959e-05	0.00478031							KIAA1211	3.91223	0.564035	13.5521	0.000232031	0.0129735							AC015815.7	-0.825287	-2.37537	0.064225	0.799939	1
ZBTB20	1.17972	6.12708	15.4298	8.56284e-05	0.00478313							SCN4A	-2.17834	2.17887	13.514	0.000236789	0.0132208							AC015815.8	2.1e-17	-2.96002	0	1	1
HIP1	-1.19199	3.95414	15.4275	8.57334e-05	0.00478441							LMCD1	3.47483	1.15571	13.5131	0.000236908	0.0132208							AC015818.6	2.1e-17	-2.96002	0	1	1
OTUD1	-0.863583	7.15391	15.4138	8.63537e-05	0.00481442							GUCY1A3	-5.69087	0.075248	13.5059	0.000237819	0.013259							AC015820.1	2.1e-17	-2.96002	0	1	1
ARL6IP5	1.14947	5.35853	15.4085	8.65978e-05	0.00482342							ATP8A1	-0.693082	6.78033	13.4976	0.000238868	0.0133048							AC015849.14	0.0324232	0.760784	0.00674072	0.934566	1
ENAH	-2.37076	2.11184	15.4023	8.68817e-05	0.00483249							ERF	-0.744954	6.0026	13.4937	0.000239368	0.0133199							AC015871.1	2.1e-17	-2.96002	0	1	1
ADIPOR1	-0.698148	6.8634	15.4013	8.69263e-05	0.00483249							HLA-DOA	-0.689896	6.97722	13.4741	0.000241882	0.0134469							AC015884.1	-1.717	-2.8451	1.1483	0.283906	1
RP11-69H7.2	7.32665	-0.566473	15.3791	8.79555e-05	0.00488505							CKAP2L	5.07897	0.253858	13.4721	0.000242138	0.0134483							AC015922.5	2.1e-17	-2.96002	0	1	1
HES1	-1.0426	5.15596	15.3659	8.85725e-05	0.00491463							EBLN3	-0.883858	8.18794	13.4685	0.000242598	0.0134611							AC015922.7	2.1e-17	-2.96002	0	1	1
LPP	-0.767016	7.18957	15.3596	8.88687e-05	0.00492639							ZFP92	2.58938	1.39899	13.46	0.000243701	0.0135094							AC015971.1	2.1e-17	-2.96002	0	1	1
ACTA2	4.07669	0.870976	15.3576	8.8964e-05	0.00492698							ZNF256	-0.942512	5.31441	13.4506	0.000244922	0.0135642							AC015977.5	1.17576	-2.01838	0.66868	0.413512	1
HIPK1	-0.886099	8.23187	15.317	9.08962e-05	0.00502921							HK2	-1.05695	4.84028	13.4348	0.000246995	0.0136661							AC015987.2	-1.83757	-1.58027	1.60687	0.204932	1
CBX1	1.13572	4.50772	15.3078	9.13365e-05	0.00504879							DUSP1	-1.74127	10.1298	13.4317	0.000247414	0.0136763							AC015989.1	-1.11999	-2.54667	0.470727	0.492653	1
RP1-60O19.1	7.38445	-0.516155	15.3034	9.15533e-05	0.00504971							AC021188.4	2.83616	1.10869	13.4241	0.000248417	0.0137187							AC015989.2	2.1e-17	-2.96002	0	1	1
SCAMP5	6.85084	-0.937314	15.3033	9.15559e-05	0.00504971							2020-09-11	1.20599	4.22059	13.4173	0.000249319	0.0137555							AC016113.1	2.1e-17	-2.96002	0	1	1
TP63	3.62219	0.805831	15.3021	9.1613e-05	0.00504971							AATBC	3.03186	2.33188	13.4141	0.000249736	0.0137655							AC016178.1	2.1e-17	-2.96002	0	1	1
SGK223	1.11904	5.36354	15.2947	9.19743e-05	0.00506484							ANKH	0.934676	5.4968	13.4039	0.000251102	0.0138277							AC016178.2	2.1e-17	-2.96002	0	1	1
CDC25B	-0.730908	6.56749	15.2696	9.32027e-05	0.00512764							SELK	-0.757125	6.18945	13.3953	0.00025225	0.0138778							AC016194.1	2.1e-17	-2.96002	0	1	1
ARHGEF5	-2.60149	1.73172	15.2234	9.55116e-05	0.00524942							ZNF791	-0.783997	6.93159	13.3877	0.000253277	0.0139212							AC016251.1	2.1e-17	-2.96002	0	1	1
IL16	-0.894313	8.03236	15.2217	9.55962e-05	0.00524942							LSM7	-0.738174	6.38687	13.3781	0.000254576	0.0139794							AC016292.3	-0.04837	-0.720312	0.00466373	0.945554	1
MED22	-0.762163	6.00845	15.208	9.62964e-05	0.00528289							KHDRBS2	-1.52224	3.30986	13.3631	0.000256628	0.0140693							AC016405.2	0.164295	0.20144	0.0909913	0.762921	1
RP11-758M2.1	7.36138	-0.53551	15.1853	9.74602e-05	0.00533943							C16orf58	-0.766668	6.00406	13.3626	0.000256696	0.0140693							AC016543.1	2.1e-17	-2.96002	0	1	1
ABCD4	-0.897769	5.6742	15.1836	9.75492e-05	0.00533943							CHCHD10	1.25714	4.52213	13.3443	0.000259203	0.0141934							AC016553.1	2.1e-17	-2.96002	0	1	1
JUN	-1.4544	10.4158	15.1825	9.76017e-05	0.00533943							IGKV3-11	-1.55116	3.41294	13.322	0.000262315	0.0143503							AC016559.1	-0.292106	-1.68135	0.0603456	0.805951	1
ADGRG5	1.40016	3.96754	15.1556	9.90048e-05	0.00540756							FAT1	4.50099	0.135984	13.3019	0.000265132	0.0144908							AC016561.1	2.1e-17	-2.96002	0	1	1
IVD	1.03958	4.46164	15.1551	9.90324e-05	0.00540756							IRF5	0.981952	6.73503	13.2911	0.000266662	0.0145608							AC016575.1	2.1e-17	-2.96002	0	1	1
AKAP5	1.62792	3.69712	15.1528	9.91532e-05	0.00540909							PDK4	-4.08494	0.8112	13.2865	0.000267329	0.0145835							AC016586.1	-0.25233	2.88979	1.52858	0.216325	1
GADD45B	-0.882637	7.33499	15.1492	9.9341e-05	0.00541398							FUT8	0.903073	5.54077	13.2756	0.000268885	0.0146547							AC016597.1	1.49931	-2.84458	0.858025	0.354292	1
UACA	-1.97699	2.85482	15.1475	9.94286e-05	0.00541398							CD274	2.24968	3.21764	13.2634	0.000270646	0.0147369							AC016629.7	2.1e-17	-2.96002	0	1	1
SARAF	-1.16476	9.36492	15.1212	0.000100822	0.00548476							BEX4	-0.993073	4.77644	13.2589	0.000271294	0.0147585							AC016670.1	2.1e-17	-2.96002	0	1	1
RGS1	-0.869583	7.25273	15.1069	0.000101589	0.0055213							FAM111A	-0.892515	5.58286	13.2513	0.000272394	0.0147919							AC016691.2	-0.952478	-2.63852	0.349234	0.554547	1
GOLGA8A	0.767738	6.07275	15.0932	0.000102332	0.00555649							LYPLAL1	1.40585	4.43622	13.2511	0.000272417	0.0147919							AC016694.2	2.1e-17	-2.96002	0	1	1
AEN	-0.862787	6.14163	15.0698	0.00010361	0.00562068							RP11-25K19.1	5.34902	-0.0443072	13.2406	0.000273952	0.0148614							AC016696.1	2.1e-17	-2.96002	0	1	1
RP11-343H5.4	1.55906	3.54167	15.0502	0.000104688	0.00567387							GRIK3	4.95011	0.033794	13.2373	0.000274428	0.0148735							AC016697.3	2.1e-17	-2.96002	0	1	1
TK1	2.40278	3.72514	15.0457	0.000104937	0.0056821							MSL2	-0.801154	7.86344	13.2218	0.000276713	0.0149834							AC016700.4	0.606047	-2.45893	0.0643637	0.799727	1
LSP1	0.942686	7.48192	15.0434	0.000105066	0.00568381							VASN	1.70383	3.9123	13.2074	0.000278839	0.0150844							AC016700.6	0.853854	-1.11187	1.02183	0.312086	1
H1FX-AS1	-2.45808	2.61735	15.0171	0.00010654	0.00575821							IGHV2-26	-3.53804	0.611515	13.2014	0.000279746	0.0151129							AC016706.1	2.1e-17	-2.96002	0	1	1
RP11-81H14.2	2.33376	1.79918	15.0044	0.00010726	0.00579174							HS2ST1	-1.15742	4.17513	13.2004	0.000279884	0.0151129							AC016708.2	-0.644171	-1.49379	0.348012	0.555241	1
LSR	-0.826201	5.85071	14.9872	0.000108245	0.00583954							GMCL1	-1.01846	4.57025	13.1835	0.000282427	0.0152361							AC016712.1	2.1e-17	-2.96002	0	1	1
GCLC	1.20935	4.24176	14.9839	0.000108435	0.00584436							MAP3K9	-0.778212	5.78794	13.1643	0.000285334	0.0153788							AC016712.2	0.37292	1.82901	2.1869	0.13919	1
VPS41	-0.953712	5.50904	14.9793	0.000108698	0.00585312							WIPI2	-0.65898	6.85306	13.1526	0.000287128	0.0154612							AC016716.1	0.319577	1.50865	0.88892	0.34577	1
KIAA0319	3.1078	2.37222	14.9775	0.000108802	0.00585334							RP11-620J15.3	-2.06424	2.17282	13.1451	0.000288269	0.0155083							AC016717.1	2.1e-17	-2.96002	0	1	1
COLCA1	1.68034	2.92194	14.9613	0.000109738	0.00589826							TMEM64	1.17098	4.67533	13.1288	0.000290794	0.0156183							AC016724.6	0.412428	-1.05867	0.218088	0.640501	1
MVB12B	-1.99918	2.35102	14.9465	0.000110601	0.00593914							SLC7A1	0.698264	6.39591	13.1284	0.000290849	0.0156183							AC016727.1	2.1e-17	-2.96002	0	1	1
GIPC3	-6.58883	-1.06817	14.9411	0.000110921	0.00595086							CES2	-0.989852	5.2792	13.1203	0.000292107	0.015662							AC016727.3	2.1e-17	-2.96002	0	1	1
CHAD	4.90528	0.454848	14.9161	0.000112401	0.00602471							MORF4L2	-0.635751	6.75379	13.1197	0.000292201	0.015662							AC016732.2	0.525834	1.53235	2.45783	0.11694	1
VWA7	2.40718	2.60196	14.8908	0.000113917	0.00610036							GNB5	-0.693374	6.8707	13.1082	0.000294013	0.0157447							AC016734.1	1.12583	-2.54612	0.486098	0.485673	1
AAK1	-1.50006	3.28937	14.8358	0.000117291	0.00627528							MAP1B	4.93685	2.76124	13.0942	0.000296208	0.0158477							AC016734.2	0.0657721	1.30615	0.0376603	0.846127	1
ZBTB18	-0.789179	7.71099	14.8246	0.000117989	0.00630686							ARHGAP9	-0.805044	6.48418	13.0902	0.000296847	0.0158535							AC016739.2	0.215133	9.34865	1.75776	0.184905	1
SMOX	-5.35395	-0.218889	14.8069	0.000119099	0.00635682							RP11-553L6.5	1.63069	4.36807	13.0901	0.00029686	0.0158535							AC016745.1	-0.766765	-1.79223	0.0805432	0.776563	1
DAZL	-5.34732	-0.599394	14.8062	0.000119142	0.00635682							TMF1	-0.788506	7.72594	13.0835	0.000297903	0.0158946							AC016752.1	2.1e-17	-2.96002	0	1	1
CHRNA1	4.00065	0.559527	14.8022	0.000119398	0.00636466							HELLS	1.33178	3.7906	13.0726	0.000299654	0.0159718							AC016764.1	2.1e-17	-2.96002	0	1	1
MAD1L1	-1.03514	5.08722	14.7994	0.000119574	0.00636823							ETV7	4.29729	0.467404	13.071	0.000299898	0.0159718							AC016772.4	-0.195026	-0.347029	0.119644	0.729421	1
CHCHD10	1.31371	4.5729	14.781	0.000120744	0.00642332							AC008697.1	3.71518	0.770801	13.0681	0.00030036	0.0159818							AC016821.1	-2.40547	-2.73873	1.992	0.158132	1
GAPDHP65	1.53804	3.49157	14.7797	0.000120829	0.00642332							KIF13A	1.01581	4.56414	13.0423	0.000304529	0.0161889							AC016831.3	-1.717	-2.8451	1.1483	0.283906	1
LY86	1.07545	4.44683	14.7634	0.00012188	0.0064733							COPB1	-0.722673	7.53386	13.0344	0.000305819	0.0162323							AC016831.5	0.00930932	-2.7387	2.87e-05	0.995727	1
FRMD4A	3.36376	2.36742	14.7489	0.00012282	0.00651727							PIK3C2B	-0.649521	7.17637	13.0339	0.000305902	0.0162323							AC016831.6	-0.378072	-0.313877	0.332833	0.563995	1
ZNF791	-0.808735	6.91284	14.7432	0.000123192	0.00653108							TBC1D25	-0.782501	5.74662	13.0256	0.000307262	0.0162896							AC016894.1	-0.396968	0.195966	0.525878	0.468345	1
ADAM10	-0.71356	6.82366	14.7201	0.000124711	0.00660312							COLCA1	1.71863	2.98609	13.0178	0.000308537	0.0163424							AC016907.1	0.361187	-2.63871	0.0387424	0.84396	1
ZNF274	-0.728555	7.06767	14.7191	0.000124777	0.00660312							FOXP1-IT1	-2.15484	3.05253	13.0103	0.000309776	0.0163931							AC016907.2	2.1e-17	-2.96002	0	1	1
ITM2C	1.08274	4.54026	14.7063	0.000125625	0.00664197							NCSTN	-0.713949	6.63305	13.002	0.000311154	0.0164466							AC016908.1	2.1e-17	-2.96002	0	1	1
FBXO18	-0.827685	5.75824	14.7041	0.000125775	0.00664389							ZNF266	-0.618687	6.82541	13.0001	0.000311472	0.0164466							AC016909.2	2.1e-17	-2.96002	0	1	1
KIAA1958	-1.17167	4.16322	14.6773	0.000127571	0.00673261							GINS4	-1.7431	2.94512	12.9991	0.000311633	0.0164466							AC016970.1	2.1e-17	-2.96002	0	1	1
BARX1	-4.19224	0.229185	14.6686	0.00012816	0.00675762							GABPB1-AS1	-0.700553	7.04903	12.9973	0.000311935	0.0164477							AC017019.1	2.1e-17	-2.96002	0	1	1
RP11-834C11.4	6.63451	-1.11559	14.6576	0.000128913	0.00679114							MCM6	1.03697	5.33138	12.9929	0.000312666	0.0164713							AC017020.1	2.1e-17	-2.96002	0	1	1
WFDC21P	-3.02289	1.45598	14.6521	0.000129288	0.0068048							MUM1	-0.935188	5.4216	12.9538	0.000319276	0.0168043							AC017028.1	1.55475	-0.683925	2.71323	0.0995192	1
PAIP2	-0.91047	6.28724	14.6485	0.00012954	0.00681188							GAS8	-2.48889	1.59973	12.9494	0.000320016	0.0168281							AC017028.10	2.1e-17	-2.96002	0	1	1
ARNTL2	2.36917	1.99206	14.6084	0.000132325	0.00695207							OSTN-AS1	6.7005	-0.941419	12.9406	0.000321537	0.0168863							AC017028.2	2.1e-17	-2.96002	0	1	1
TOR3A	0.71229	6.93293	14.6046	0.000132592	0.00695982							ANKRD33B-AS1	4.09411	1.40851	12.9396	0.000321702	0.0168863							AC017028.3	2.50134	-2.73818	2.01747	0.155498	1
TNFRSF8	4.81793	0.164267	14.5707	0.000134994	0.00707527							SIPA1L1	-1.14296	8.68772	12.9304	0.000323289	0.0169544							AC017028.4	1.8262	-2.84507	1.16318	0.280807	1
SETD1B	-0.861453	8.05962	14.5702	0.000135034	0.00707527							STAT5B	0.648173	6.69647	12.917	0.000325619	0.0170612							AC017028.5	1.8262	-2.84507	1.16318	0.280807	1
NCF4	0.862135	5.7101	14.5644	0.000135447	0.00708716							LCP2	1.91119	2.42678	12.9095	0.000326913	0.0171137							AC017028.6	2.1e-17	-2.96002	0	1	1
KIAA0895	-2.24468	2.03448	14.5623	0.000135598	0.00708716							PCDHGA8	4.18292	0.586454	12.8875	0.000330776	0.0173003							AC017028.7	-0.880738	-2.30082	0.172062	0.678286	1
BTN3A2	1.05062	4.47423	14.562	0.000135625	0.00708716							ETV6	0.630372	6.96509	12.8644	0.000334884	0.0174995							AC017028.8	0.707101	-1.96583	0.231419	0.630474	1
ATG3	-0.748409	6.01516	14.5573	0.00013596	0.0070983							TRIM2	-1.96427	2.24664	12.8112	0.000344543	0.0179881							AC017028.9	2.1e-17	-2.96002	0	1	1
AATBC	3.13065	2.33228	14.5405	0.000137179	0.00715378							DMXL2	2.62463	1.34365	12.8076	0.000345221	0.0180074							AC017035.2	0.655683	1.45905	4.46111	0.0346749	1
STAT2	-0.682331	6.83467	14.5393	0.000137268	0.00715378							TRIM55	7.01384	-0.638653	12.8051	0.000345672	0.0180148							AC017078.1	-0.988252	-0.197773	2.42654	0.119296	1
SVIL	1.8941	3.24309	14.5303	0.000137921	0.00718136							GUCD1	-0.794346	7.79455	12.8019	0.000346267	0.0180297							AC017079.3	3.88813	-2.2238	4.17205	0.041096	1
ATF3	-1.09498	4.75852	14.5286	0.000138044	0.00718139							SLC30A4	-1.00355	4.96697	12.7937	0.000347792	0.0180929							AC017079.4	3.51343	-2.45677	3.96199	0.0465388	1
RP11-785D18.3	7.02466	-0.360519	14.5055	0.000139747	0.0072635							AGPS	1.01027	4.58965	12.7866	0.000349116	0.0181456							AC017080.1	0.737816	-2.29591	0.232798	0.629457	1
RP4-555D20.1	7.6437	-0.276755	14.4831	0.00014142	0.0073439							MAST4	1.23823	4.48039	12.7758	0.000351125	0.0182338							AC017081.1	2.1e-17	-2.96002	0	1	1
ZDHHC14	1.39953	5.31187	14.4424	0.000144512	0.0074978							PIK3IP1	-1.08934	8.83364	12.7731	0.000351639	0.0182443							AC017081.2	0.270483	-2.15742	0.0258963	0.872154	1
KIF13B	-0.810197	5.77731	14.4172	0.00014646	0.00759208							MMP7	-7.8979	0.131977	12.7697	0.000352288	0.0182462							AC017083.1	-1.09482	-1.0927	1.34937	0.245389	1
PPM1M	1.35183	4.03073	14.4146	0.000146662	0.00759584							PLK3	-0.805451	6.15476	12.7696	0.000352302	0.0182462							AC017083.2	0.56709	-2.30028	0.143366	0.704958	1
ZNF256	-0.950009	5.335	14.3975	0.000147999	0.00765825							STRBP	-0.691741	6.94522	12.7644	0.000353286	0.0182756							AC017083.3	2.1e-17	-2.96002	0	1	1
ATP10B	7.41643	-0.471703	14.3557	0.00015132	0.00782318							RP11-102N12.2	6.13624	0.317581	12.7632	0.000353497	0.0182756							AC017084.1	2.1e-17	-2.96002	0	1	1
RP11-214N15.5	1.36565	5.43572	14.3242	0.000153877	0.00794833							ZNF829	-1.1729	4.15162	12.7544	0.000355167	0.0183457							AC017104.1	2.1e-17	-2.96002	0	1	1
TBC1D4	1.8628	2.80867	14.2779	0.000157703	0.00813874							CHRNA1	3.90152	0.535753	12.7527	0.000355489	0.018346							AC017104.4	1.49931	-2.84458	0.858025	0.354292	1
S100Z	5.26586	0.00750657	14.2706	0.000158317	0.0081632							UBAC2	-1.09491	5.0696	12.7312	0.00035961	0.0185378							AC018442.1	0.358577	-0.357223	0.242951	0.622083	1
UNC119	0.871512	6.39913	14.2673	0.000158592	0.00817017							TKT	0.797281	5.91929	12.73	0.000359841	0.0185378							AC018445.1	2.1e-17	-2.96002	0	1	1
SMPDL3A	5.23247	-0.743012	14.2457	0.000160427	0.00825737							SLC1A5	1.3725	4.25577	12.7243	0.000360943	0.0185782							AC018450.1	-2.95911	-2.37835	1.86749	0.171762	1
ZEB2	-0.912182	7.33139	14.233	0.000161516	0.00830611							ZNF418	-1.12926	4.27817	12.7215	0.000361471	0.018589							AC018463.4	0.0171752	-0.490761	0.000377296	0.984503	1
IGHV6-1	-2.72546	1.23454	14.2109	0.000163423	0.00839677							ZNF853	-1.27443	3.79266	12.7016	0.000365338	0.0187713							AC018463.5	0.289259	-2.63665	0.0291908	0.864339	1
LINC00865	-3.60022	0.463018	14.2002	0.000164352	0.00843707							GSTP1	-1.0009	4.90349	12.6991	0.000365823	0.0187796							AC018470.1	2.1e-17	-2.96002	0	1	1
hsa-mir-4538	-2.84363	1.53799	14.1952	0.000164795	0.00845236							ZNF776	-0.627476	6.58888	12.6974	0.000366174	0.0187811							AC018506.1	-0.872391	-1.5045	0.724367	0.394715	1
FSTL4	-3.22322	1.87421	14.1831	0.000165857	0.00849798							TMEM132A	2.04687	3.09622	12.6725	0.000371081	0.0190161							AC018512.1	1.8262	-2.84507	1.16318	0.280807	1
GAPDHP40	1.71326	2.81694	14.1817	0.000165976	0.00849798							NPAT	-0.670835	7.16284	12.6608	0.000373394	0.0191178							AC018607.1	2.57732	-2.73867	2.01611	0.155637	1
SRD5A1	1.34322	3.75545	14.1789	0.000166227	0.00850341							HGSNAT	-0.700041	6.69766	12.6485	0.000375859	0.0192186							AC018618.1	2.1e-17	-2.96002	0	1	1
PFKFB2	-0.856818	5.65511	14.1703	0.000166989	0.00853489							SLC35D2	2.61058	1.91004	12.6477	0.000376021	0.0192186							AC018628.1	3.88293	-2.37671	4.63067	0.0314053	1
PDP1	-0.941585	6.02611	14.1682	0.000167173	0.00853678							C2orf88	2.54167	2.39431	12.6182	0.000382004	0.0195073							AC018630.1	2.1e-17	-2.96002	0	1	1
CHPT1	-0.797807	7.65178	14.166	0.000167363	0.00853904							BMP8B	2.46069	2.63602	12.6122	0.000383234	0.019553							AC018634.9	-2.85061	-2.63975	2.65486	0.103234	1
SUV420H2	-1.45453	3.58694	14.1383	0.00016985	0.00865834							USP48	0.655005	7.12903	12.5864	0.000388558	0.0198073							AC018635.1	1.8262	-2.84507	1.16318	0.280807	1
ANXA6	0.694165	7.01323	14.1282	0.000170763	0.00869729							LDOC1L	-1.50822	3.40087	12.5814	0.000389604	0.0198433							AC018641.7	2.1e-17	-2.96002	0	1	1
BEX4	-0.99188	4.79532	14.1258	0.000170985	0.00870101							MASTL	-0.759867	5.81339	12.5615	0.00039377	0.0200379							AC018690.1	2.1e-17	-2.96002	0	1	1
SSBP2	-0.883303	5.45112	14.1226	0.000171272	0.008708							PCBP3	1.97611	2.77115	12.5555	0.000395036	0.0200849							AC018693.5	4.23366	-2.2991	5.01733	0.0250949	0.969876
AC108004.3	6.63785	-1.08587	14.1169	0.000171794	0.00872693							RYBP	-0.639452	6.58584	12.5397	0.000398406	0.0202386							AC018696.1	2.1e-17	-2.96002	0	1	1
LZTFL1	-1.26097	4.33609	14.1148	0.000171989	0.00872921							TBC1D15	-0.608315	6.82803	12.5338	0.000399649	0.020284							AC018696.2	1.8262	-2.84507	1.16318	0.280807	1
DSEL	-2.42634	2.48796	14.1012	0.000173235	0.00878485							PIK3CD-AS1	2.37473	2.23118	12.5217	0.000402244	0.020398							AC018696.3	2.1e-17	-2.96002	0	1	1
CRYBG3	-1.3963	3.65899	14.0973	0.000173593	0.00879533							PTP4A2	0.806448	7.4994	12.5153	0.000403641	0.020451							AC018696.4	2.1e-17	-2.96002	0	1	1
GLA	-0.976234	4.89138	14.092	0.000174082	0.0088077							RP11-105N14.1	-4.0038	0.590787	12.4811	0.000411086	0.0208102							AC018696.5	2.1e-17	-2.96002	0	1	1
PDE7B	-2.81376	1.30446	14.0914	0.000174139	0.0088077							SPN	-2.91268	2.21069	12.4689	0.000413794	0.0209291							AC018696.6	2.1e-17	-2.96002	0	1	1
SLC4A8	-1.45155	3.23781	14.0875	0.000174496	0.00881812							MACC1	1.10869	4.23336	12.4505	0.000417878	0.0211073							AC018696.7	2.1e-17	-2.96002	0	1	1
GTF2IRD1	-3.36157	1.62298	14.0841	0.000174815	0.00882654							AC116366.6	-0.67176	6.41878	12.4494	0.000418117	0.0211073							AC018712.2	2.1e-17	-2.96002	0	1	1
LPCAT2	-6.44763	-1.17614	14.0787	0.000175322	0.00883684							TMEM163	2.51459	3.69007	12.4482	0.000418404	0.0211073							AC018717.2	2.1e-17	-2.96002	0	1	1
NAA16	-0.748489	5.93917	14.0787	0.000175322	0.00883684							SSFA2	-0.623272	6.59844	12.4442	0.000419291	0.0211338							AC018735.1	0.798249	-1.17662	0.514676	0.473122	1
RHOB	-0.748119	7.50462	14.0739	0.000175768	0.0088517							CNKSR2	-1.01226	4.60191	12.4389	0.00042049	0.0211759							AC018738.2	-1.84558	-2.8439	1.29342	0.255419	1
ATP6AP2	-0.887563	5.2436	14.0641	0.000176684	0.00889015							CBFA2T3	0.854878	5.94492	12.4311	0.00042224	0.0212457							AC018755.1	-1.05201	-1.7917	0.536227	0.464001	1
HSPB1	-0.767932	7.13819	14.0589	0.000177169	0.00890686							RP5-1086K13.1	2.21597	2.52818	12.4277	0.00042302	0.0212666							AC018755.16	-0.341963	1.1109	0.794718	0.372677	1
AGPS	1.01007	4.5775	14.05	0.00017801	0.00894143							RP11-367G18.1	4.07104	1.00348	12.4137	0.00042619	0.0214075							AC018755.18	2.1e-17	-2.96002	0	1	1
hsa-mir-4537	-3.45612	0.5839	14.0427	0.000178703	0.0089685							LRRC41	-0.766219	5.91164	12.4016	0.000428967	0.0215184							AC018767.1	2.1e-17	-2.96002	0	1	1
PYHIN1	2.38639	2.51657	14.0146	0.000181401	0.0090961							AL122127.2	-3.01624	1.21978	12.4009	0.000429136	0.0215184							AC018804.1	0.962469	-2.22129	0.23565	0.627366	1
FCMR	-0.728674	7.3431	13.9945	0.000183341	0.00918549							DAPK2	2.55919	2.46096	12.3913	0.000431341	0.0216104							AC018804.6	-0.167981	-1.83948	0.0126278	0.910527	1
HOOK1	-1.2784	3.99594	13.9925	0.000183542	0.00918768							RP3-453I5.2	-2.06634	2.16749	12.3714	0.000435971	0.0218236							AC018804.7	-0.231635	2.02243	0.930963	0.334613	1
MAFK	-1.07548	5.40119	13.9852	0.000184253	0.00921533							RP11-1193F23.1	-2.75784	1.44496	12.3689	0.000436534	0.0218331							AC018865.11	2.1e-17	-2.96002	0	1	1
EPHA4	1.01966	5.62761	13.9626	0.000186482	0.00931882							BIN3	-0.752366	5.93973	12.3644	0.000437599	0.0218676							AC018865.5	1.15169	-0.213309	2.6654	0.102552	1
NIPAL4	-1.54299	4.47157	13.9563	0.00018711	0.0093422							IL12RB1	1.29393	3.67207	12.3594	0.000438781	0.0219079							AC018867.1	1.21085	-1.4166	1.00585	0.3159	1
KCNH8	-0.681542	6.73973	13.9489	0.000187844	0.00937082							PTGIR	-2.77728	1.50193	12.3391	0.000443557	0.0221274							AC018867.2	-0.596922	-1.58323	0.301483	0.582954	1
IGLV3-1	-1.31533	3.55519	13.9449	0.000188246	0.00938286							ZNF358	-1.95905	2.23223	12.3368	0.000444111	0.0221361							AC018880.1	2.1e-17	-2.96002	0	1	1
HSD17B4	-1.06471	4.23683	13.9372	0.000189021	0.00941342							CD2AP	-0.667425	7.0344	12.3091	0.000450754	0.022448							AC018880.2	2.1e-17	-2.96002	0	1	1
PAX5	-1.04636	9.08129	13.9275	0.000190003	0.00945294							RPAIN	-0.661507	6.34594	12.2773	0.000458492	0.0228139							AC018892.3	2.1e-17	-2.96002	0	1	1
GNB5	-0.727865	6.84802	13.9261	0.000190138	0.00945294							ZNF331	-1.06704	8.44007	12.2611	0.000462487	0.0229855							AC018892.8	2.1e-17	-2.96002	0	1	1
NIPA1	1.02174	5.27379	13.923	0.000190457	0.00946071							PPIL4	-0.620168	6.55691	12.2602	0.000462729	0.0229855							AC018892.9	0.461594	-2.02288	0.14041	0.707874	1
FAM46C	-1.10635	9.3417	13.9137	0.000191401	0.00949949							KIAA0319	3.00038	2.32927	12.2562	0.000463716	0.0230149							AC019046.1	2.1e-17	-2.96002	0	1	1
CNR2	0.744335	6.08229	13.9076	0.00019202	0.00952212							PRR5	1.85685	2.77075	12.254	0.000464257	0.0230222							AC019050.1	2.1e-17	-2.96002	0	1	1
IGHV3-43	-3.13919	0.65361	13.9058	0.000192207	0.00952332							RP11-374F3.5	4.34015	3.62209	12.2262	0.00047122	0.0233476							AC019051.1	2.1e-17	-2.96002	0	1	1
RP11-23P13.6	1.57579	3.31733	13.9007	0.000192722	0.00954073							SART1	-0.631145	7.0678	12.2235	0.000471915	0.0233622							AC019070.1	-0.682008	-1.79325	0.299524	0.584181	1
PPP1R18	1.19303	6.96442	13.8987	0.000192928	0.00954281							LCN8	-1.12986	4.14607	12.1978	0.000478461	0.0236662							AC019080.1	0.629475	-2.29931	0.0741144	0.785438	1
IL1A	4.39962	0.826037	13.8766	0.000195218	0.00964791							TIGIT	2.01099	2.58687	12.1845	0.00048187	0.0238146							AC019084.7	0.0727605	-2.45972	0.00271466	0.958447	1
HGSNAT	-0.803983	6.63245	13.8662	0.000196297	0.009693							SCAMP5	6.62192	-0.987653	12.1724	0.000485007	0.0239493							AC019097.7	-0.450836	2.33036	4.32995	0.0374474	1
TCP11L2	-0.780961	7.80876	13.8612	0.00019682	0.00971061							RP11-277P12.20	-5.41971	-0.422676	12.1688	0.000485957	0.0239759							AC019109.1	0.427608	-1.84383	0.13997	0.708311	1
MCM6	0.998042	5.29755	13.8512	0.000197869	0.00975414							NOTCH1	-0.674071	7.01031	12.1618	0.000487786	0.0240458							AC019129.1	-0.961273	-2.37344	0.450533	0.502082	1
AC004987.9	1.94101	2.22691	13.8227	0.000200896	0.00989495							TMED10	-0.633792	6.6427	12.157	0.000489031	0.0240869							AC019131.1	2.1e-17	-2.96002	0	1	1
RGS10	1.81363	2.88348	13.8163	0.000201577	0.00992016							SETD1B	-0.837905	8.07561	12.121	0.000498579	0.0245364							AC019178.2	-0.296133	-1.84355	0.0601121	0.806319	1
IDI1	-0.798655	8.06838	13.8042	0.000202886	0.00997258							CASP8	0.744449	7.43481	12.1148	0.000500229	0.0245968							AC019178.3	2.1e-17	-2.96002	0	1	1
ALDOA	0.81929	7.15668	13.8023	0.000203091	0.00997258							LDOC1	-2.10811	1.86938	12.0929	0.000506154	0.0248672							AC019181.3	-0.243838	1.35159	0.533264	0.465238	1
RPA1	0.997872	4.79086	13.8007	0.000203264	0.00997258							TBC1D4	1.93017	2.92912	12.0852	0.000508228	0.0249481							AC019185.2	2.1e-17	-2.96002	0	1	1
IGHV4-59	-3.21595	0.630986	13.8001	0.000203327	0.00997258							ZC4H2	-1.4268	3.31753	12.0768	0.000510523	0.0250397							AC019185.3	2.1e-17	-2.96002	0	1	1
NR4A3	-1.14804	8.56424	13.7935	0.000204046	0.00999947							SLC12A3	3.06913	0.920713	12.0593	0.000515353	0.0252553							AC019198.1	2.1e-17	-2.96002	0	1	1
BCL2L2	1.33654	3.52939	13.7813	0.000205373	0.0100561							GLIPR1	-0.757333	6.50779	12.0517	0.000517444	0.0253349							AC019201.1	-0.723345	1.33553	5.99074	0.0143811	0.816616
PLP2	0.989551	6.50104	13.752	0.000208597	0.0102053							NCF1	-1.13391	3.9715	12.0503	0.000517846	0.0253349							AC019205.1	2.1e-17	-2.96002	0	1	1
ARHGAP31-AS1	3.53985	1.72329	13.7485	0.000208983	0.0102156							SYBU	2.23961	2.53113	12.0429	0.000519898	0.025414							AC019205.2	-3.18279	-2.54718	3.1981	0.0737239	1
MOV10	-1.07564	4.70624	13.7402	0.000209914	0.0102526							PYHIN1	2.26203	2.3356	12.0166	0.000527283	0.0257534							AC019206.1	2.3202	-2.08735	1.78875	0.181078	1
RP3-453I5.2	-2.12655	2.18033	13.7372	0.000210253	0.0102605							SERTAD1	-1.17603	4.16015	12.0122	0.000528534	0.0257872							AC019294.1	-1.47287	-1.89946	1.48601	0.222837	1
IGLV3-19	-1.36418	3.53825	13.7278	0.000211302	0.0103031							THEM4	1.84578	2.41888	12.0111	0.00052886	0.0257872							AC019322.1	2.1e-17	-2.96002	0	1	1
STIM2	-0.733172	7.53679	13.7203	0.000212147	0.0103356							MAF1	-0.60851	6.85242	12.0092	0.000529387	0.0257914							AC019330.2	2.1e-17	-2.96002	0	1	1
SNTG2	-4.90501	-0.342068	13.7154	0.000212703	0.0103541							ISL2	4.34491	0.0184049	11.9911	0.000534555	0.0260214							AC020550.7	0.383708	-0.248825	0.304942	0.580801	1
CA2	-1.60081	3.04515	13.7095	0.000213375	0.0103781							FAM134B	-1.58623	2.98025	11.9884	0.000535336	0.0260263							AC020606.1	2.1e-17	-2.96002	0	1	1
OTUD7B	2.77962	1.32214	13.7027	0.00021415	0.0104071							CALR	-0.995869	8.64363	11.9876	0.000535548	0.0260263							AC020626.1	2.1e-17	-2.96002	0	1	1
RERE	-0.86816	8.31292	13.689	0.000215718	0.0104746							KLF7	-0.683935	7.30888	11.9537	0.000545394	0.0264827							AC020629.1	1.64068	-1.3023	0.360979	0.547963	1
PDGFD	5.26834	-0.862109	13.6857	0.000216099	0.0104844							CD55	-0.989723	8.48414	11.9503	0.000546381	0.0264998							AC020636.1	2.1e-17	-2.96002	0	1	1
PINK1	-1.40445	3.34651	13.6701	0.000217891	0.0105626							BTK	-0.610838	6.73092	11.9485	0.000546928	0.0264998							AC020663.1	2.1e-17	-2.96002	0	1	1
KRTAP5-1	4.0371	0.56133	13.6591	0.000219171	0.0106138							RAB3GAP2	0.626057	7.05688	11.9478	0.000547108	0.0264998							AC020703.1	2.1e-17	-2.96002	0	1	1
FA2H	3.68739	0.464141	13.6579	0.000219313	0.0106138							UBE2E2	-1.14307	4.50883	11.9338	0.000551239	0.0266777							AC020892.1	2.1e-17	-2.96002	0	1	1
RP11-367G18.1	4.08776	0.810015	13.6429	0.000221077	0.0106859							KANK1	2.36973	1.55359	11.9162	0.000556489	0.0269094							AC020895.1	2.1e-17	-2.96002	0	1	1
PTPN6	0.751189	7.4857	13.6421	0.000221169	0.0106859							FMNL3	-0.709617	7.38717	11.9129	0.000557473	0.0269347							AC020900.1	2.1e-17	-2.96002	0	1	1
TNFSF9	1.88527	3.86657	13.6348	0.000222027	0.0107089							ZNF672	-0.828494	5.63749	11.9112	0.000557985	0.0269371							AC020900.2	-1.05543	-2.63827	0.431276	0.511363	1
PAQR7	2.01923	2.57054	13.6336	0.000222172	0.0107089							YES1	5.21067	-0.313181	11.9046	0.000559965	0.0269904							AC020907.2	2.1e-17	-2.96002	0	1	1
PADI2	2.75199	3.41226	13.6334	0.000222195	0.0107089							THRAP3	-0.858269	8.20271	11.9044	0.000560014	0.0269904							AC020910.1	2.1e-17	-2.96002	0	1	1
MID2	2.64889	1.42347	13.6313	0.000222447	0.0107122							ARHGAP31-AS1	3.40908	1.58297	11.8999	0.000561356	0.0270327							AC020910.2	2.1e-17	-2.96002	0	1	1
IGHV3-13	-3.05509	0.727304	13.6287	0.000222752	0.010718							TOR1AIP2	0.847763	6.27076	11.8894	0.000564533	0.0271633							AC020915.1	2.1e-17	-2.96002	0	1	1
USP8	-0.751579	7.683	13.6266	0.000222999	0.0107188							PARVG	-0.953959	7.50114	11.8561	0.000574713	0.0276303							AC020915.2	2.1e-17	-2.96002	0	1	1
WASF1	-2.33902	2.35988	13.6255	0.000223135	0.0107188							C7orf50	-0.636472	6.50664	11.8493	0.000576842	0.0277098							AC020922.1	2.1e-17	-2.96002	0	1	1
IGHV2-26	-3.72924	0.582986	13.6229	0.00022344	0.0107246							C21orf2	-0.826214	5.5507	11.8377	0.000580433	0.0278594							AC020934.1	2.1e-17	-2.96002	0	1	1
PLEKHA7	1.98655	2.74523	13.6021	0.000225936	0.0108355							MTX3	0.63503	6.43358	11.8345	0.00058143	0.0278843							AC020952.1	2.1e-17	-2.96002	0	1	1
2020-09-11	1.12433	4.20698	13.5907	0.000227312	0.0108864							HSP90AA2P	-0.696939	7.44834	11.8154	0.000587419	0.0281483							AC020983.5	1.8262	-2.84507	1.16318	0.280807	1
NUP58	-0.741683	7.60356	13.5902	0.000227372	0.0108864							VASP	0.804129	6.26217	11.789	0.000595813	0.0285271							AC021016.7	-0.115136	4.21694	0.495254	0.481593	1
TMPO	-0.734184	7.28864	13.5865	0.000227822	0.010899							CYFIP1	1.86294	2.79359	11.7697	0.000602016	0.0287769							AC021021.1	-0.147001	2.09428	0.376356	0.53956	1
NCSTN	-0.708791	6.6274	13.5822	0.00022834	0.0109149							ARHGAP22	-2.97404	1.1647	11.7677	0.000602668	0.0287769							AC021052.1	2.1e-17	-2.96002	0	1	1
IGHV2-70	-2.3373	1.58078	13.5684	0.000230021	0.0109862							PDP1	-0.782694	6.0871	11.7675	0.000602734	0.0287769							AC021078.1	2.1e-17	-2.96002	0	1	1
MTX3	0.730574	6.5121	13.5648	0.000230473	0.0109988							RP11-834C11.4	6.71421	-0.889678	11.7667	0.000603003	0.0287769							AC021106.1	2.1e-17	-2.96002	0	1	1
NFYA	-0.769902	5.91617	13.5511	0.000232159	0.0110702							GPR65	0.866881	5.08207	11.7572	0.000606074	0.0288998							AC021205.1	2.1e-17	-2.96002	0	1	1
LBH	-0.963744	4.75928	13.5452	0.000232891	0.011096							AKAP11	0.688391	7.36472	11.7507	0.000608211	0.028978							AC021593.1	2.1e-17	-2.96002	0	1	1
CRTC3	-0.679653	6.50041	13.532	0.000234535	0.0111652							IL6R	2.9476	2.56941	11.7479	0.00060912	0.0289954							AC021613.1	2.1e-17	-2.96002	0	1	1
LRRFIP1	-0.944951	8.73338	13.5248	0.000235434	0.0111989							EHD3	1.21886	4.9801	11.7463	0.000609652	0.0289954							AC021654.1	-3.28623	-2.63539	3.39814	0.0652702	1
PIK3R5	0.73619	7.32612	13.523	0.000235663	0.0112006							BARX1	-4.05725	0.278232	11.745	0.000610068	0.0289954							AC021660.1	2.1e-17	-2.96002	0	1	1
CALHM1	5.2557	-0.0695265	13.5117	0.000237075	0.0112558							STK39	1.27684	3.61283	11.7337	0.000613792	0.0291486							AC021749.1	2.1e-17	-2.96002	0	1	1
GPSM1	-3.13905	2.4557	13.5107	0.000237209	0.0112558							MYO10	-3.05511	1.39003	11.7227	0.000617421	0.0292971							AC021760.1	2.1e-17	-2.96002	0	1	1
TIFA	0.967663	5.47204	13.4813	0.000240955	0.0114242							CLTCL1	-2.36971	1.53219	11.7152	0.000619927	0.0293921							AC021818.1	2.1e-17	-2.96002	0	1	1
DLGAP3	-2.15795	2.0312	13.4518	0.000244772	0.0115926							EFHD2	-0.629155	7.0888	11.7008	0.000624723	0.0295954							AC021876.4	-1.03262	-1.5875	0.850558	0.356395	1
SELK	-0.728115	6.20314	13.4508	0.000244904	0.0115926							PGAM1P7	-1.44072	3.36251	11.6853	0.000629969	0.0298075							AC021887.1	2.1e-17	-2.96002	0	1	1
RCN2	-0.692705	6.58739	13.4459	0.000245537	0.0116131							FNBP1	1.17831	8.90532	11.6845	0.000630222	0.0298075							AC022021.1	-3.28623	-2.63539	3.39814	0.0652702	1
ZNF469	-1.38638	5.17755	13.4281	0.000247883	0.0117146							SMPDL3A	5.42312	-0.443278	11.6676	0.000635978	0.0300554							AC022120.1	2.1e-17	-2.96002	0	1	1
MED14	-0.658739	6.79721	13.4141	0.000249739	0.0117927							TARS	0.755824	6.18736	11.6568	0.000639693	0.0302065							AC022142.1	2.1e-17	-2.96002	0	1	1
RP11-693N9.2	-2.14076	2.0598	13.4002	0.000251592	0.0118706							RGS10	1.65493	2.79827	11.649	0.000642364	0.030308							AC022153.1	2.49811	-2.0834	2.53849	0.111101	1
LATS2	-1.46319	3.46577	13.3923	0.000252656	0.0119112							ACTA2-AS1	2.03403	2.06402	11.6455	0.000643577	0.0303407							AC022182.2	-0.0492972	3.63816	0.0635753	0.800932	1
BCAS4	0.826941	6.06127	13.3608	0.000256945	0.0121036							LGALS9	-0.992499	5.3827	11.6343	0.000647455	0.0304989							AC022210.1	2.1e-17	-2.96002	0	1	1
NGRN	-0.762172	5.83812	13.3531	0.000258002	0.0121436							ATP6V0D1	-0.64733	7.31229	11.6321	0.000648232	0.0305108							AC022210.2	-1.25178	-0.47971	2.06657	0.15056	1
CASP10	1.18617	5.10589	13.3331	0.000260764	0.0122637							NUAK2	-0.80099	7.78567	11.6278	0.000649728	0.0305566							AC022400.1	1.29769	-0.974912	1.62739	0.202064	1
DMXL2	2.6242	1.29344	13.3247	0.000261928	0.0123049							RP11-40C6.2	0.776575	6.19445	11.6202	0.000652387	0.0306399							AC022400.2	2.1e-17	-2.96002	0	1	1
RBPMS	3.84757	3.25752	13.3232	0.000262144	0.0123049							CXCL2	-5.60566	-0.397926	11.6198	0.00065255	0.0306399							AC022498.1	2.1e-17	-2.96002	0	1	1
DIO3OS	-6.21178	-1.33444	13.3223	0.000262274	0.0123049							LBH	-0.957099	4.77412	11.6019	0.000658836	0.030887							AC022532.1	2.1e-17	-2.96002	0	1	1
PRICKLE1	-1.479	3.92639	13.3144	0.000263379	0.0123468							BTN3A2	1.01886	4.49547	11.6018	0.000658871	0.030887							AC022537.1	2.1e-17	-2.96002	0	1	1
DNAJB9	-0.829182	5.50348	13.3049	0.000264716	0.0123996							SLC16A3	0.805974	5.86229	11.5782	0.000667286	0.0312563							AC022538.1	2.1e-17	-2.96002	0	1	1
RBM47	1.74905	2.88421	13.2875	0.000267178	0.0125049							ASS1P1	2.65671	1.41761	11.5709	0.000669916	0.0313543							AC022555.1	2.1e-17	-2.96002	0	1	1
DTNBP1	-0.893991	5.53588	13.2497	0.000272621	0.0127469							EED	0.971848	5.5803	11.5582	0.000674524	0.0315447							AC022558.1	-1.64324	-1.54651	1.26252	0.261175	1
ADAM9	-1.13743	4.10482	13.2486	0.000272788	0.0127469							MLKL	1.36093	3.57407	11.5466	0.000678721	0.0317155							AC022616.1	2.1e-17	-2.96002	0	1	1
IGHV3-49	-2.63046	1.28938	13.2319	0.000275222	0.0128436							HSPH1	-1.22141	9.32083	11.503	0.000694847	0.0324431							AC022681.1	2.1e-17	-2.96002	0	1	1
ERVK3-1	-0.783713	6.76046	13.2314	0.000275298	0.0128436							PAX5	-1.12384	9.06098	11.4739	0.000705793	0.0329278							AC022716.1	2.87888	-2.54511	2.50275	0.113648	1
CBFA2T3	0.84013	5.92203	13.2024	0.000279591	0.0130335							ZNF528	-0.995268	4.53503	11.4696	0.000707446	0.0329785							AC022819.1	1.8306	-2.22431	0.882925	0.347402	1
CNTLN	4.64294	-0.301651	13.1979	0.000280265	0.0130545							PIM1	-0.720948	7.44532	11.4515	0.000714382	0.0332752							AC022819.2	2.51481	-2.15685	2.18472	0.139387	1
SLC1A5	1.3502	4.26585	13.1781	0.000283247	0.0131828							NAA16	-0.70827	5.95578	11.4345	0.000720947	0.0335543							AC022861.1	2.1e-17	-2.96002	0	1	1
ABCB8	-0.843467	5.12495	13.1709	0.000284328	0.0132226							AEN	-0.797408	6.16389	11.4302	0.000722601	0.0335795							AC022872.1	2.1e-17	-2.96002	0	1	1
EDA	6.23379	-1.24082	13.1608	0.000285869	0.0132837							NUP88	-0.672602	7.52021	11.4301	0.000722642	0.0335795							AC022909.1	2.1e-17	-2.96002	0	1	1
AC079610.1	-6.74748	-0.829219	13.1348	0.000289856	0.0134582							TTTY14	-5.69524	-0.0361411	11.4257	0.000724365	0.0336328							AC023050.1	3.4197	-2.54706	3.23276	0.0721788	1
ZBED5	-0.659791	6.99065	13.1298	0.000290629	0.0134834							GCLC	1.12496	4.20179	11.4113	0.00072997	0.0338661							AC023128.2	2.1e-17	-2.96002	0	1	1
ARPP21	-6.4381	-1.12457	13.1279	0.000290936	0.0134869							BCAT1	2.33778	3.44717	11.3985	0.000735017	0.0340731							AC023157.1	1.31544	-2.29928	0.401458	0.526337	1
ZNF418	-1.03876	4.27032	13.1234	0.000291637	0.0135086							SH3BP4	-2.30623	1.39437	11.3895	0.000738604	0.0342122							AC023158.1	2.1e-17	-2.96002	0	1	1
ITGB2-AS1	0.854678	5.57808	13.11	0.000293728	0.0135864							SYAP1	-0.727543	6.20313	11.3822	0.00074152	0.03432							AC023237.1	2.1e-17	-2.96002	0	1	1
ZNF280D	0.875335	5.2651	13.1096	0.000293782	0.0135864							CTC-493L21.1	5.63293	-0.503274	11.3617	0.000749744	0.0346731							AC023271.1	-0.622875	-2.45975	0.0222534	0.881415	1
CNKSR2	-0.938356	4.62274	13.1	0.000295303	0.0136459							DENND5A	-0.66987	6.0199	11.3522	0.000753601	0.0348239							AC023274.4	2.1e-17	-2.96002	0	1	1
SPSB1	-1.33989	3.45644	13.0974	0.00029571	0.013654							APOL3	0.684173	6.20955	11.3472	0.000755601	0.0348887							AC023274.6	2.1e-17	-2.96002	0	1	1
NAP1L2	3.09727	0.789197	13.0859	0.000297519	0.0137266							LINC00865	-3.74078	0.512318	11.3386	0.000759142	0.0350244							AC023347.2	2.1e-17	-2.96002	0	1	1
RP3-395M20.9	2.07365	2.02376	13.0662	0.000300674	0.0138517							LRRFIP1	-1.00927	8.7317	11.3347	0.000760728	0.0350699							AC023385.1	0.722196	-2.4592	0.101959	0.749491	1
RP11-48G14.3	5.22055	-0.695229	13.066	0.000300705	0.0138517							LINC00852	1.31594	3.6348	11.3193	0.000767037	0.0353328							AC023449.2	2.1e-17	-2.96002	0	1	1
NREP	-1.93014	2.24154	13.0593	0.000301784	0.0138904							HSPA13	-0.665203	6.10603	11.302	0.000774257	0.0356372							AC023513.1	2.1e-17	-2.96002	0	1	1
COPB1	-0.7084	7.53616	13.0543	0.000302591	0.0139166							LINC01317	6.59965	-0.643073	11.2957	0.000776867	0.0357273							AC023593.1	1.8262	-2.84507	1.16318	0.280807	1
TRAK2	-0.755234	5.91965	13.049	0.000303448	0.013934							AGO4	-0.829597	5.13739	11.2943	0.000777439	0.0357273							AC023632.1	-0.161648	1.96022	0.290111	0.590149	1
SCARNA13	-0.750687	6.78001	13.0473	0.000303719	0.013934							RPL14P1	0.614453	7.24101	11.2875	0.000780293	0.0358302							AC023798.1	2.1e-17	-2.96002	0	1	1
TTTY14	-5.40515	-0.085673	13.0472	0.000303742	0.013934							LMBRD1	-0.645393	6.3312	11.2843	0.000781671	0.0358652							AC023818.1	2.1e-17	-2.96002	0	1	1
LINC01317	6.36639	-0.981444	13.046	0.000303925	0.013934							WNT10A	-1.09905	4.79518	11.2779	0.000784356	0.0359601							AC023824.1	2.1e-17	-2.96002	0	1	1
RP11-567P19.1	-2.89751	1.18744	13.0426	0.00030448	0.0139485							WDFY1	0.626231	6.98601	11.2749	0.00078562	0.0359669							AC023992.1	2.1e-17	-2.96002	0	1	1
YPEL5	-1.17811	9.49512	13.0402	0.000304873	0.0139555							ZBTB10	-1.01992	8.60658	11.2746	0.000785736	0.0359669							AC024067.1	2.1e-17	-2.96002	0	1	1
MAPK12	2.34443	1.45978	13.0303	0.000306494	0.0140187							CDC37	-0.85125	7.92374	11.2609	0.000791553	0.0362047							AC024082.1	2.1e-17	-2.96002	0	1	1
RP11-466H18.1	0.660841	7.14229	12.9983	0.000311769	0.0142488							ARHGAP21	1.34352	3.83744	11.2563	0.000793526	0.0362665							AC024082.3	-0.0698369	0.0153911	0.020549	0.886014	1
SIPA1L1	-0.987378	8.7118	12.9682	0.000316832	0.0144688							IRAK2	0.823051	5.52063	11.2509	0.000795833	0.0363435							AC024082.4	0.545941	-1.73141	0.173265	0.677226	1
ZAP70	-1.51773	3.32811	12.9648	0.000317405	0.0144836							SNX2	-0.776872	7.94073	11.2448	0.000798461	0.0364349							AC024149.1	2.1e-17	-2.96002	0	1	1
SMAD7	-0.693358	7.49878	12.961	0.00031805	0.0145018							ENAM	4.66291	1.22309	11.2249	0.000807064	0.0367987							AC024158.1	2.1e-17	-2.96002	0	1	1
EED	0.997689	5.58685	12.9562	0.000318866	0.0145276							GAPDHP65	1.45671	3.444	11.2043	0.000816075	0.0371805							AC024162.2	2.1e-17	-2.96002	0	1	1
SNORA14	3.89351	-0.0103106	12.9333	0.000322785	0.0146946							HES1	-0.953793	5.20831	11.1978	0.000818938	0.0372818							AC024198.1	2.1e-17	-2.96002	0	1	1
CCDC69	-0.684143	6.86556	12.9097	0.000326879	0.0148694							RP11-1036E20.9	-2.41148	1.50081	11.1914	0.000821776	0.0373818							AC024257.1	-1.15836	-2.54715	0.480116	0.48837	1
GNA12	-0.814104	8.15935	12.8979	0.000328945	0.0149431							OSBPL3	0.859604	6.27976	11.1892	0.000822748	0.0373969							AC024475.1	0.364956	-0.878141	0.190801	0.662251	1
RP1-152L7.5	2.97609	0.797467	12.8976	0.000329012	0.0149431							MED25	-0.749782	5.84651	11.1783	0.000827587	0.0375875							AC024560.3	-0.273679	3.88701	3.40257	0.0650948	1
PTP4A2	0.845795	7.52643	12.8839	0.00033142	0.0150408							SRD5A1	1.28124	3.93676	11.1717	0.000830534	0.0376642							AC024568.1	0.0242967	-1.18667	0.000667528	0.979388	1
KCNH2	3.58876	0.952823	12.8644	0.000334889	0.0151864							TDRD15	4.7169	-0.10482	11.1717	0.000830567	0.0376642							AC024569.1	2.1106	-1.79294	2.03697	0.153515	1
GRIK3	4.59334	-0.119522	12.8515	0.000337207	0.0152718							MZB1	-0.959805	5.02959	11.1644	0.000833797	0.0377813							AC024580.1	1.85223	-1.34354	2.1294	0.144497	1
SPG20	-0.833118	5.36329	12.851	0.000337295	0.0152718							MRFAP1	-0.608939	7.26036	11.1453	0.000842462	0.0381359							AC024590.1	2.1e-17	-2.96002	0	1	1
PAQR3	-0.871303	5.11416	12.8464	0.000338126	0.0152975							BATF	2.54053	1.42409	11.1442	0.00084293	0.0381359							AC024592.12	-2.40547	-2.73873	1.992	0.158132	1
LGALS1	1.21518	4.95251	12.8308	0.000340965	0.0154067							FHDC1	-2.77959	1.63949	11.135	0.000847138	0.0382966							AC024610.1	2.1e-17	-2.96002	0	1	1
DLEU2	-1.00166	4.3786	12.8302	0.000341069	0.0154067							ITGB3	-2.20625	2.46179	11.1281	0.00085031	0.0384102							AC024896.1	-0.449828	-2.46021	0.0804623	0.776672	1
KSR1	0.909173	6.06985	12.8287	0.000341351	0.0154076							C10orf54	-0.710304	6.8721	11.117	0.000855421	0.0386112							AC024908.1	2.1e-17	-2.96002	0	1	1
SCN4A	-2.11397	2.16308	12.8093	0.000344892	0.0155553							GPR155	-1.39477	3.37816	11.1051	0.000860899	0.0388284							AC024937.2	0.218461	-0.268855	0.109934	0.740219	1
SESTD1	-0.815952	6.73972	12.7975	0.000347081	0.015642							CPNE8	-2.72678	1.08742	11.1004	0.000863093	0.0388947							AC024937.4	1.02578	-2.54516	0.435227	0.509435	1
RP11-1334A24.6	5.5166	1.51012	12.7872	0.000349007	0.0157166							IGLL3P	4.62268	-0.217563	11.0983	0.000864073	0.0388947							AC024937.6	-1.35608	-0.497789	1.66966	0.196304	1
TNFRSF1B	1.08073	6.45005	12.7845	0.0003495	0.0157236							CASP10	1.14425	5.09354	11.0977	0.000864371	0.0388947							AC024996.1	2.1e-17	-2.96002	0	1	1
OPRL1	1.79105	3.0257	12.7834	0.0003497	0.0157236							KHDRBS3	-1.76153	2.90148	11.0953	0.000865464	0.0389138							AC025165.1	2.1e-17	-2.96002	0	1	1
2020-03-03	-0.842403	5.16405	12.7696	0.0003523	0.0158282							NKX6-3	-4.73362	0.134916	11.0898	0.00086804	0.0389996							AC025166.1	0.734924	-2.63969	0.185405	0.666769	1
KANSL1L	-0.933509	4.78375	12.7644	0.000353285	0.0158603							INTS6	-0.71127	7.62562	11.0857	0.000869965	0.039056							AC025175.1	2.1e-17	-2.96002	0	1	1
SELM	1.32858	3.52449	12.7522	0.000355585	0.0159513							IGHV4-59	-3.66161	0.649124	11.0824	0.000871499	0.0390948							AC025262.1	2.1e-17	-2.96002	0	1	1
RBM38	-1.1969	9.68078	12.7496	0.000356081	0.0159612							EPB41L4B	4.59069	0.184897	11.0631	0.000880645	0.0394747							AC025263.3	2.1e-17	-2.96002	0	1	1
GABPB1-AS1	-0.709105	7.04201	12.746	0.000356772	0.0159799							RP1-60O19.1	6.85421	-0.736991	11.0528	0.000885517	0.0396626							AC025278.1	2.1e-17	-2.96002	0	1	1
TMEM64	1.08845	4.61537	12.7428	0.000357384	0.0159951							ZNF134	-0.629836	6.2602	11.0367	0.000893274	0.0399793							AC025280.1	2.1e-17	-2.96002	0	1	1
C6orf136	0.956893	4.72309	12.7325	0.000359355	0.016071							GRAP2	-2.0782	2.03613	10.9967	0.000912736	0.040819							AC025284.1	2.1e-17	-2.96002	0	1	1
MED12L	2.36244	2.31217	12.7213	0.000361521	0.0161554							RASGRP1	0.809177	7.12489	10.9952	0.00091349	0.0408215							AC025287.1	1.8262	-2.84507	1.16318	0.280807	1
DCBLD2	-2.53675	1.3054	12.7136	0.000363008	0.0162095							ITGA3	2.31135	2.58663	10.9673	0.000927328	0.0414081							AC025300.1	2.1e-17	-2.96002	0	1	1
SYBU	2.18953	2.46721	12.708	0.000364092	0.0162454							GALNT3	-0.867812	4.97908	10.9589	0.000931574	0.0415659							AC025426.1	2.1e-17	-2.96002	0	1	1
LCN8	-1.05394	4.11596	12.7044	0.000364804	0.0162549							MYBL1	-3.57184	0.576571	10.9453	0.000938436	0.0418321							AC025458.1	-1.717	-2.8451	1.1483	0.283906	1
TRH	-4.88621	-0.581731	12.7041	0.000364863	0.0162549							SNTG2	-5.08822	-0.282644	10.9442	0.000938976	0.0418321							AC025470.1	2.1e-17	-2.96002	0	1	1
RAP2C	-0.671072	7.27555	12.677	0.000370191	0.0164797							TMEM87B	0.876768	5.30528	10.9343	0.000943999	0.0420238							AC025594.1	-2.40547	-2.73873	1.992	0.158132	1
DENND5A	-0.725395	5.99456	12.675	0.000370587	0.0164848							ERVK3-1	-0.728106	6.78283	10.9325	0.000944907	0.0420321							AC025674.1	2.1e-17	-2.96002	0	1	1
MYH11	3.84732	4.3746	12.6718	0.000371206	0.0164997							NCF4	0.828822	5.65834	10.9161	0.000953345	0.0423752							AC025678.1	2.1e-17	-2.96002	0	1	1
RP11-1149M10.1	4.72025	1.10105	12.6464	0.000376283	0.0167038							CAMSAP3	2.18001	1.65441	10.9109	0.000955994	0.0424605							AC025750.5	1.96995	-2.01882	1.87714	0.17066	1
RAD9A	-1.11583	4.17556	12.646	0.000376371	0.0167038							RP11-48G14.3	5.37847	-0.476456	10.8878	0.000968016	0.0429618							AC025750.7	2.1e-17	-2.96002	0	1	1
RPL4P5	0.751049	5.79452	12.6205	0.000381543	0.0169205							AC093838.4	-0.619667	6.29365	10.8714	0.000976601	0.0433098							AC026150.1	2.1e-17	-2.96002	0	1	1
PRCP	-0.947534	4.61101	12.6097	0.000383757	0.0170057							RARA	-1.05389	8.46684	10.854	0.000985822	0.0436856							AC026150.2	2.1e-17	-2.96002	0	1	1
RNF40	-0.682464	6.63291	12.5947	0.000386846	0.0171296							LINC01410	2.34419	1.90346	10.8357	0.000995591	0.044085							AC026150.6	-1.05182	-2.63803	0.453752	0.500558	1
CD226	2.86014	0.977137	12.5918	0.000387443	0.017143							ZBTB18	-0.702608	7.75197	10.8082	0.0010105	0.044711							AC026166.1	2.1e-17	-2.96002	0	1	1
FUT8	0.803266	5.47482	12.5797	0.000389958	0.0172412							PLCL2	-0.592605	6.54897	10.764	0.00103494	0.0457579							AC026185.1	-0.188062	-2.73821	0.0154368	0.901121	1
RP11-410N8.3	6.68468	-1.05273	12.5733	0.000391291	0.0172871							BCAS4	0.748729	6.02101	10.7609	0.00103667	0.0457998							AC026241.1	2.1e-17	-2.96002	0	1	1
HN1	1.63666	3.72451	12.548	0.000396627	0.0175096							CRB3	3.51635	0.368778	10.7581	0.00103824	0.0458343							AC026271.5	0.0701732	4.24909	0.286232	0.592645	1
THAP2	-1.24792	4.06048	12.5458	0.000397097	0.017517							UBB	-0.825541	7.46041	10.7464	0.00104481	0.0460892							AC026310.1	2.1e-17	-2.96002	0	1	1
AFF2	-2.13823	1.74213	12.5216	0.000402282	0.0177324							PLEKHO2	0.98381	4.40217	10.7405	0.00104817	0.0462025							AC026318.1	-0.405963	-2.54568	0.0688983	0.792948	1
C15orf52	2.20457	1.70134	12.5191	0.000402813	0.0177423							DIRAS1	-0.982954	4.80798	10.7357	0.0010509	0.0462878							AC026320.1	2.1e-17	-2.96002	0	1	1
DZIP3	-0.90193	4.99054	12.4959	0.00040784	0.0179379							LZTS2	-1.00874	4.40056	10.7272	0.00105574	0.0464544							AC026357.1	2.1e-17	-2.96002	0	1	1
C16orf58	-0.763297	6.01064	12.4958	0.000407868	0.0179379							RABAC1	-0.89224	5.0329	10.7262	0.00105627	0.0464544							AC026366.1	2.57732	-2.73867	2.01611	0.155637	1
CENPBD1P1	-1.04115	4.08672	12.4932	0.000408445	0.0179497							hsa-mir-4538	-2.48193	1.61951	10.7184	0.00106074	0.0466157							AC026369.1	2.1e-17	-2.96002	0	1	1
ZNF618	-1.48891	3.09271	12.4843	0.000410394	0.0180218							KIAA1958	-1.01984	4.22115	10.705	0.00106844	0.0469188							AC026407.1	2.1e-17	-2.96002	0	1	1
MIR4257	6.53857	-1.15271	12.4605	0.000415648	0.0182388							WDR74	-0.71108	7.05548	10.7001	0.00107128	0.0470082							AC026461.1	2.1e-17	-2.96002	0	1	1
AMZ2	-0.670023	6.65781	12.4487	0.000418284	0.0183375							PIK3AP1	0.570289	6.88888	10.6935	0.0010751	0.0471225							AC026495.1	2.1e-17	-2.96002	0	1	1
ADK	-0.81604	5.86981	12.4476	0.000418525	0.0183375							CCDC189	-2.33388	1.51538	10.6929	0.0010755	0.0471225							AC026512.1	2.1e-17	-2.96002	0	1	1
RP11-102N12.2	5.7066	-0.15208	12.4394	0.00042036	0.018404							MDN1	0.78532	8.12272	10.6909	0.00107666	0.047138							AC026700.1	2.1e-17	-2.96002	0	1	1
KIAA0368	0.697052	6.68172	12.4298	0.000422528	0.018485							DHX57	-0.828815	5.0551	10.631	0.0011121	0.048653							AC026703.2	2.1e-17	-2.96002	0	1	1
CFLAR-AS1	3.12746	2.90156	12.4218	0.000424347	0.0185507							LPCAT2	-6.42875	-1.08941	10.6238	0.00111644	0.0488063							AC026740.1	-0.527293	0.295017	0.999728	0.317376	1
EPHB1	4.99847	-0.650571	12.4189	0.000425014	0.018566							RP11-289I10.2	1.29804	3.45368	10.6216	0.00111775	0.0488157							AC026781.1	2.1e-17	-2.96002	0	1	1
PHGDH	3.03692	0.607369	12.412	0.000426582	0.0186205							DLL1	-1.16127	5.29333	10.6206	0.00111833	0.0488157							AC026797.1	2.1e-17	-2.96002	0	1	1
IKZF3	0.915884	8.79465	12.3915	0.000431282	0.0188083							HOTAIRM1	2.24859	1.72934	10.6155	0.00112142	0.0489138							AC026877.1	2.1e-17	-2.96002	0	1	1
UFD1L	-0.651207	6.637	12.3894	0.000431767	0.0188083							FADS2	-2.42996	2.37783	10.5909	0.00113646	0.049533							AC026954.6	-0.330937	-1.5471	0.107788	0.742677	1
NASP	-0.705636	6.50032	12.3891	0.000431853	0.0188083							C18orf15	-3.48587	0.581314	10.5875	0.00113852	0.0495856							AC026956.1	1.6843	-2.84427	1.02873	0.310458	1
RP11-324I22.3	-1.89856	2.34474	12.3867	0.000432404	0.0188183							FBXL12	-0.816561	5.13973	10.5747	0.00114645	0.0498936							AC026992.1	2.1e-17	-2.96002	0	1	1
THEM4	1.77622	2.35099	12.3818	0.000433531	0.0188533							CCL5	3.25644	0.347104	10.5683	0.00115046	0.050031							AC027124.2	2.1e-17	-2.96002	0	1	1
SLC7A1	0.682757	6.38115	12.3747	0.000435186	0.0189111							NIPAL4	-1.51854	4.48553	10.5604	0.00115539	0.0502078							AC027124.3	2.1e-17	-2.96002	0	1	1
ST3GAL2	-0.845424	4.9936	12.3502	0.000440935	0.0191467							LATS2	-1.26832	3.54142	10.5441	0.0011656	0.0506138							AC027228.1	2.1e-17	-2.96002	0	1	1
EVC	5.23113	-0.361482	12.3466	0.000441792	0.0191696							TOM1	-0.797528	5.47768	10.5391	0.00116877	0.0507136							AC027238.1	2.1e-17	-2.96002	0	1	1
IRF5	0.933289	6.69654	12.3446	0.000442272	0.0191762							IKBKE	1.07323	4.05294	10.536	0.00117069	0.050759							AC027281.1	2.1e-17	-2.96002	0	1	1
C11orf21	-1.00587	4.66541	12.3425	0.00044276	0.0191831							KLF3-AS1	-1.81737	2.271	10.5335	0.00117231	0.0507918							AC027288.1	2.1e-17	-2.96002	0	1	1
PACSIN2	-0.782945	5.48905	12.3077	0.000451083	0.0195292							FHL3	-5.30705	-0.661219	10.5268	0.00117657	0.0508946							AC027288.2	2.1e-17	-2.96002	0	1	1
SLC24A1	1.95035	5.1902	12.3026	0.00045234	0.0195691							WHAMM	-0.795917	8.02064	10.526	0.00117704	0.0508946							AC027307.1	2.1e-17	-2.96002	0	1	1
AC079949.1	2.15504	2.81849	12.2894	0.00045553	0.0196925							C16orf54	-0.883411	5.84977	10.5256	0.0011773	0.0508946							AC027307.2	2.1e-17	-2.96002	0	1	1
SCARB1	1.06233	4.08774	12.284	0.00045687	0.0197358							EHD1	1.17089	7.82982	10.4949	0.00119705	0.0516901							AC027309.1	2.1e-17	-2.96002	0	1	1
EPPK1	-2.61568	1.24027	12.2802	0.000457788	0.0197608							MIR181A1HG	-3.09092	0.937319	10.4942	0.00119748	0.0516901							AC027319.1	-2.31605	-2.15181	0.754396	0.385088	1
AGK	1.1453	4.43776	12.2601	0.000462751	0.0199602							SMARCA1	-6.4204	-1.09865	10.4903	0.00120005	0.0517626							AC027319.2	-1.717	-2.8451	1.1483	0.283906	1
SLC27A3	1.77475	2.3779	12.2563	0.000463697	0.0199863							IGHV2-70	-2.11604	1.68845	10.4874	0.0012019	0.0518042							AC027320.1	-1.717	-2.8451	1.1483	0.283906	1
MEG3	-5.18301	-0.852487	12.2302	0.000470223	0.0202526							IL10	2.043	1.68806	10.4563	0.00122234	0.0526462							AC027348.1	2.1e-17	-2.96002	0	1	1
USF2	-0.686644	7.44866	12.2286	0.000470616	0.0202546							NPBWR2	2.48074	1.29258	10.4487	0.00122736	0.0528236							AC027612.1	0.0495422	2.80582	0.0600896	0.806354	1
UTRN	-0.970568	9.03711	12.2249	0.000471549	0.0202798							MEX3B	-2.16659	1.88964	10.4416	0.00123207	0.052987							AC027612.2	2.1e-17	-2.96002	0	1	1
LINC00996	2.59252	1.57549	12.2231	0.000472012	0.0202847							OPN3	-1.42827	3.88738	10.4366	0.00123543	0.0530924							AC027612.3	2.1e-17	-2.96002	0	1	1
RNF41	-0.779653	6.49433	12.1954	0.000479076	0.0205731							VCPKMT	-0.664182	5.95777	10.4255	0.00124287	0.0533731							AC027612.4	2.1e-17	-2.96002	0	1	1
RGS16	-0.898173	5.41952	12.1818	0.000482584	0.0207085							CTD-2328D6.1	4.21076	10.3797	10.4137	0.00125084	0.0536757							AC027612.6	-0.621561	-0.818672	0.36595	0.54522	1
IRF2BPL	-0.736201	7.09907	12.1726	0.000484971	0.0207939							LZTFL1	-1.14184	4.39114	10.3887	0.00126787	0.0543665							AC027806.1	2.1e-17	-2.96002	0	1	1
SERINC2	-3.83288	-0.0672427	12.1714	0.000485287	0.0207939							TMPO	-0.666788	7.32576	10.3771	0.00127586	0.0546688							AC027807.1	2.1e-17	-2.96002	0	1	1
ULK1	-0.770277	6.68744	12.1624	0.000487637	0.0208792							TARBP1	0.654788	6.08913	10.3711	0.00128004	0.0548077							AC027811.1	1.27617	-2.54661	0.622551	0.430101	1
MMRN1	-4.745	0.16072	12.1541	0.000489812	0.020957							NIPA1	0.879989	5.18798	10.3606	0.0012873	0.0550407							AC032027.1	1.49194	-2.02619	0.972198	0.324133	1
UBE2E2	-1.08023	4.51518	12.1412	0.000493204	0.0210866							TNFRSF8	4.46941	-0.0230288	10.3595	0.00128811	0.0550407							AC034102.1	2.1e-17	-2.96002	0	1	1
SERPINA10	6.57327	-1.13945	12.1174	0.000499542	0.021342							CDK2AP2	-1.19543	3.80002	10.3592	0.00128831	0.0550407							AC034154.1	2.1e-17	-2.96002	0	1	1
DOCK10	0.655875	7.15829	12.1146	0.000500275	0.0213576							IGF2BP3	2.83573	2.08777	10.3576	0.00128943	0.0550482							AC034187.1	2.1e-17	-2.96002	0	1	1
LYST	-0.854162	8.35566	12.1097	0.00050161	0.021399							APOL6	0.890265	4.90471	10.355	0.00129125	0.0550853							AC034187.3	2.1e-17	-2.96002	0	1	1
CD274	2.1817	3.19733	12.1064	0.000502492	0.0214209							GLA	-0.926064	4.91491	10.352	0.00129333	0.0551339							AC034187.4	2.1e-17	-2.96002	0	1	1
ADCY1	3.79378	1.3921	12.0928	0.000506159	0.0215615							SLC35G1	3.15882	0.334417	10.3471	0.00129681	0.055242							AC034187.5	2.1e-17	-2.96002	0	1	1
RP11-277P12.20	-4.13535	-0.433418	12.0899	0.000506956	0.0215797							DBI	-0.848621	5.0038	10.3454	0.00129796	0.0552505							AC034198.7	2.1e-17	-2.96002	0	1	1
TNF	0.923662	5.10342	12.0854	0.000508173	0.0216064							AAK1	-1.3434	3.37704	10.3284	0.00130998	0.0557215							AC034205.1	2.1e-17	-2.96002	0	1	1
CARM1	0.908414	5.09256	12.0849	0.000508326	0.0216064							SCARB1	1.05738	4.07333	10.3209	0.00131533	0.0559083							AC034229.1	3.06121	-2.63966	2.68515	0.101288	1
RP11-425D10.10	-2.06072	2.06243	12.0799	0.000509681	0.0216483							CARM1	0.93269	5.17214	10.31	0.00132313	0.0561989							AC034236.1	2.1e-17	-2.96002	0	1	1
YPEL1	-1.32242	3.45405	12.07	0.000512407	0.0217482							PNMA1	-0.92153	5.14548	10.306	0.00132601	0.0562802							AC034236.2	2.1e-17	-2.96002	0	1	1
RP11-823E8.3	-5.00382	-1.06587	12.0611	0.000514843	0.0218357							CCDC50	0.888619	8.56345	10.2982	0.00133163	0.0564535							AC036178.1	-2.40547	-2.73873	1.992	0.158132	1
GCNT2	1.13257	4.01847	12.0344	0.000522269	0.0221346							ERO1B	-0.793209	5.31539	10.2976	0.00133203	0.0564535							AC037199.1	2.1e-17	-2.96002	0	1	1
VEZF1	-0.671635	6.14627	12.0138	0.000528085	0.0223648							ABCB8	-0.781579	5.16271	10.292	0.00133606	0.0565832							AC037459.4	2.1e-17	-2.96002	0	1	1
RHOH	-0.858969	8.41896	11.9898	0.000534928	0.0226382							AFMID	1.92323	2.07807	10.2895	0.00133789	0.0566197							AC040160.1	2.1e-17	-2.96002	0	1	1
SYT1	2.78604	0.919846	11.9816	0.000537275	0.022721							STEAP3	2.8749	0.788748	10.2865	0.00134008	0.0566711							AC040162.1	2.1e-17	-2.96002	0	1	1
HIST1H2BC	-1.12192	5.20958	11.978	0.000538326	0.022749							RP11-326C3.2	1.39668	4.15421	10.2783	0.00134602	0.056881							AC040163.1	2.1e-17	-2.96002	0	1	1
PLD5	-4.67566	-0.787445	11.9752	0.000539147	0.0227671							STARD8	4.50843	-0.278082	10.2589	0.00136028	0.057442							AC040173.1	2.1e-17	-2.96002	0	1	1
MCAM	2.62079	1.49635	11.96	0.000543562	0.022937							CALCOCO2	-0.620358	6.268	10.2543	0.00136368	0.0575438							AC040977.1	-0.516254	-2.29368	0.10221	0.749194	1
RP11-297C4.3	6.85953	-0.905513	11.9585	0.000543978	0.0229379							PRAMENP	2.43886	1.17848	10.2467	0.00136929	0.0577391							AC044860.1	2.1e-17	-2.96002	0	1	1
SIGLEC6	3.58609	0.916951	11.9477	0.00054714	0.0230546							DPYSL2	1.5683	3.52114	10.245	0.00137053	0.0577495							AC046130.1	2.1e-17	-2.96002	0	1	1
AC002480.2	-3.25036	0.619108	11.9451	0.000547905	0.0230702							USP46	1.11123	3.91886	10.2426	0.00137235	0.0577842							AC046143.1	-1.25423	-2.1474	0.54588	0.460006	1
TMEM87B	0.886143	5.30642	11.927	0.000553265	0.023279							PNPLA2	-0.794049	7.59136	10.2387	0.00137524	0.0578643							AC046143.2	-1.2272	-0.927073	1.37483	0.240983	1
MVP	0.698785	6.10941	11.919	0.000555643	0.0233622							IGHV1-58	-4.52122	0.124273	10.2341	0.00137866	0.0579665							AC048346.1	2.1e-17	-2.96002	0	1	1
LRP2BP	1.42828	4.39527	11.9132	0.000557371	0.023418							NATD1	-1.18762	3.64934	10.2297	0.00138195	0.0580077							AC051642.1	-0.44986	-2.46021	0.0805008	0.77662	1
HIST2H2BE	-0.916173	5.42621	11.8969	0.000562273	0.023607							USF2	-0.667364	7.47429	10.2293	0.00138224	0.0580077							AC051649.1	0.542819	-1.37984	0.248735	0.617967	1
MCC	2.78841	2.70163	11.8764	0.000568488	0.0238507							SNORA14	3.8876	-0.0593742	10.2288	0.00138263	0.0580077							AC053503.2	2.1e-17	-2.96002	0	1	1
E2F7	2.92057	1.19734	11.8552	0.000575003	0.0240968							AGPAT4-IT1	-3.14158	0.854772	10.2182	0.00139064	0.058302							AC053516.1	2.1e-17	-2.96002	0	1	1
KLF13	-0.838768	8.57979	11.8542	0.00057532	0.0240968							CD226	2.67175	0.926022	10.2155	0.00139266	0.0583446							AC055723.1	2.1e-17	-2.96002	0	1	1
GALNT10	0.615973	6.90759	11.8533	0.000575593	0.0240968							AC068580.6	4.70028	0.155088	10.2125	0.0013949	0.0583967							AC055736.1	2.1e-17	-2.96002	0	1	1
ALG2	-0.757657	5.57201	11.8519	0.000576028	0.0240977							PCDHGB9P	5.06547	-0.0813781	10.2109	0.00139611	0.0584053							AC055811.1	2.1e-17	-2.96002	0	1	1
RP11-705C15.5	5.09048	-0.693871	11.8429	0.000578814	0.0241969							OS9	-0.597753	6.66241	10.1967	0.00140693	0.0588156							AC055813.1	2.1e-17	-2.96002	0	1	1
MICU2	0.774073	5.61604	11.8384	0.000580202	0.0242376							CCDC184	-2.88356	0.944941	10.1929	0.00140979	0.0588933							AC055873.1	2.1e-17	-2.96002	0	1	1
SSUH2	-6.80277	-0.727842	11.8216	0.000585468	0.02444							TINF2	-0.564081	7.01656	10.1898	0.00141216	0.05895							AC055876.1	2.1e-17	-2.96002	0	1	1
MAPKBP1	-0.901058	4.96569	11.8102	0.000589074	0.024573							FAM170B-AS1	6.52167	-0.974305	10.1879	0.00141369	0.0589714							AC055876.2	2.1e-17	-2.96002	0	1	1
BORCS5	-0.821338	6.12986	11.8035	0.000591181	0.0246433							2020-03-01	3.02734	0.639277	10.1861	0.001415	0.058984							AC060226.1	-0.438858	-0.926053	0.302314	0.582435	1
PARP3	1.26802	3.45463	11.7935	0.000594386	0.0247591							RNF40	-0.583755	6.69847	10.1811	0.00141887	0.0591032							AC060834.2	-1.717	-2.8451	1.1483	0.283906	1
MDN1	0.762531	8.09502	11.7814	0.000598267	0.0249009							RP11-416N2.4	2.71163	2.29531	10.1763	0.00142255	0.0591758							AC060835.1	2.1e-17	-2.96002	0	1	1
RP11-105N14.1	-2.91947	0.625977	11.7795	0.000598866	0.0249009							PWWP2B	-0.706229	5.84678	10.1762	0.00142265	0.0591758							AC061975.1	2.13966	-2.73769	1.51689	0.21809	1
FGFRL1	-1.03939	4.69363	11.7789	0.00059907	0.0249009							GPR137	-0.763259	5.45269	10.1654	0.001431	0.059481							AC061975.10	2.1e-17	-2.96002	0	1	1
RN7SL4P	1.0816	5.29488	11.7605	0.000604999	0.0251295							ALPL	1.60829	3.05924	10.1618	0.0014338	0.0595157							AC061975.2	2.1e-17	-2.96002	0	1	1
THRAP3	-0.777385	8.21674	11.7563	0.000606367	0.0251683							ZNF473	-1.4796	3.545	10.1617	0.00143388	0.0595157							AC061975.3	2.1e-17	-2.96002	0	1	1
APOL6	0.905632	4.91497	11.748	0.000609075	0.0252627							GAPDH	1.12381	7.04809	10.154	0.00143989	0.0597225							AC061975.4	2.1e-17	-2.96002	0	1	1
SIPA1	-0.900119	8.42442	11.7466	0.000609534	0.0252638							MTMR12	-0.674734	5.83162	10.1406	0.00145035	0.0601139							AC061975.5	2.1e-17	-2.96002	0	1	1
IDH2	0.952173	4.74361	11.7435	0.000610553	0.0252881							JAZF1	-0.833506	5.28032	10.1284	0.00146005	0.0604728							AC061975.6	2.1e-17	-2.96002	0	1	1
CDK2AP2	-1.43762	3.71931	11.7389	0.000612075	0.0253331							SUSD3	1.1167	3.80527	10.1188	0.00146761	0.0607427							AC061975.7	1.8262	-2.84507	1.16318	0.280807	1
RGS2	-0.998535	9.16576	11.7334	0.000613899	0.0253906							GCDH	-0.996468	4.20938	10.1175	0.00146865	0.0607427							AC061975.8	2.1e-17	-2.96002	0	1	1
RNA5SP324	6.65623	-1.06612	11.7299	0.000615028	0.0254193							PARP3	1.29414	3.54241	10.1096	0.00147502	0.0609628							AC061975.9	1.90744	-2.37723	1.48511	0.222977	1
ABCG2	-6.17663	-1.34185	11.7272	0.000615936	0.0254246							SOX5	1.69502	3.21431	10.1077	0.00147651	0.0609815							AC061992.1	0.214406	-1.46501	0.0410792	0.839385	1
TRPA1	6.32024	-1.29707	11.7269	0.000616029	0.0254246							FBXW7	0.610137	6.98495	10.1032	0.0014801	0.0610659							AC062016.1	2.1e-17	-2.96002	0	1	1
RP3-492J12.2	-5.0624	-0.935919	11.7219	0.00061768	0.0254747							YPEL5	-1.21728	9.47168	10.1012	0.00148174	0.0610659							AC062016.2	2.1e-17	-2.96002	0	1	1
DGKE	1.02964	5.26985	11.715	0.000619996	0.0255522							IGHV3-15	-1.82493	2.25467	10.1003	0.00148242	0.0610659							AC062016.3	2.1e-17	-2.96002	0	1	1
ITPRIP	-0.681971	6.33457	11.7106	0.000621467	0.0255947							FOXN3	-0.602175	7.17944	10.0999	0.00148275	0.0610659							AC062022.1	2.1e-17	-2.96002	0	1	1
HS2ST1	-0.979998	4.18566	11.6998	0.000625063	0.0257246							CEP135	-0.652249	6.16016	10.096	0.00148595	0.0611545							AC063932.1	2.87888	-2.54511	2.50275	0.113648	1
STARD3	-0.688954	6.05714	11.693	0.000627343	0.0258003							ZC3HAV1L	4.01068	-0.155109	10.0868	0.00149338	0.0614169							AC063944.1	2.1e-17	-2.96002	0	1	1
PCDHGC4	4.3797	-0.325655	11.6836	0.000630536	0.0259133							FGL2	2.13487	2.95504	10.0814	0.00149776	0.0615539							AC063976.1	2.1e-17	-2.96002	0	1	1
WHAMMP2	2.65443	0.915731	11.6765	0.000632936	0.0259936							NASP	-0.585235	6.55269	10.0789	0.00149979	0.0615939							AC063976.2	2.1e-17	-2.96002	0	1	1
NEO1	1.90761	2.53553	11.6708	0.000634887	0.0260554							OSER1	-0.620313	7.36026	10.0766	0.00150167	0.0616207							AC063976.7	-0.921786	-0.734578	0.783269	0.376143	1
HIPK1-AS1	-2.07621	1.80374	11.6545	0.000640466	0.0262626							RNF144A	2.75013	0.914033	10.0755	0.00150256	0.0616207							AC063979.1	2.1e-17	-2.96002	0	1	1
ADPRM	-1.22046	3.58241	11.6534	0.000640837	0.0262626							PRCP	-0.922535	4.65929	10.0719	0.00150546	0.0616965							AC064836.3	-0.505657	0.00330327	0.462377	0.496515	1
OSGIN2	0.934027	4.94745	11.6344	0.000647436	0.0265144							PARD6G	5.75706	-0.239982	10.0688	0.00150805	0.061759							AC064837.1	2.1e-17	-2.96002	0	1	1
SLBP	-0.617658	6.57071	11.6258	0.000650443	0.0266119							ETS2	-2.28983	2.35082	10.0666	0.00150979	0.0617872							AC064847.4	2.1e-17	-2.96002	0	1	1
ST7-AS2	5.22723	-0.663617	11.625	0.00065073	0.0266119							TP73	3.24781	0.676256	10.0487	0.00152459	0.0623487							AC064850.4	0.0685285	3.2884	0.121642	0.72726	1
ERF	-0.681761	6.01276	11.6119	0.000655303	0.0267802							CBX1	0.966577	4.41905	10.0413	0.00153067	0.0625538							AC064853.3	2.1e-17	-2.96002	0	1	1
SH3BP4	-2.44327	1.4158	11.5966	0.000660725	0.0269828							CLCN6	-0.636993	6.65506	10.0301	0.00154003	0.0628792							AC066612.1	1.44577	-1.90404	0.637179	0.424734	1
NCAM2	-5.87783	-1.59863	11.5747	0.000668539	0.0272828							AC010761.9	2.92962	1.15613	10.0292	0.00154079	0.0628792							AC066692.3	1.68838	-0.310229	5.53569	0.0186324	0.900471
P2RY13	3.60066	0.238416	11.5617	0.000673227	0.027455							ARPP21	-6.42007	-1.04656	10.027	0.0015426	0.0629089							AC067718.1	2.1e-17	-2.96002	0	1	1
RP11-632F7.3	-6.2602	-1.22484	11.5341	0.000683298	0.0278319							AC018755.16	3.66242	0.406801	9.99634	0.00156851	0.0639211							AC067735.1	2.1e-17	-2.96002	0	1	1
AC116366.6	-0.65517	6.4475	11.5323	0.000683957	0.0278319							FRMD4A	2.79617	2.20622	9.99049	0.00157351	0.0640798							AC067742.1	0.290715	-1.33432	0.0896882	0.764574	1
TOMM7	0.599909	6.85745	11.5314	0.000684321	0.0278319							PLXND1	1.46936	3.84531	9.9777	0.00158447	0.0644812							AC067751.1	2.1e-17	-2.96002	0	1	1
RP11-1193F23.1	-2.47735	1.43281	11.5305	0.000684628	0.0278319							LHX4	4.07682	2.32003	9.96929	0.00159173	0.0647313							AC067805.1	2.1e-17	-2.96002	0	1	1
ACTA2-AS1	2.13312	1.98035	11.5299	0.000684857	0.0278319							HIP1	-1.02655	4.00916	9.96502	0.00159543	0.0648237							AC067852.1	2.1e-17	-2.96002	0	1	1
THRB	-1.6444	2.77897	11.5268	0.000686006	0.0278592							PCDHGC4	4.32211	-0.300895	9.9641	0.00159622	0.0648237							AC067940.1	2.19273	-0.671319	5.97045	0.0145475	0.823659
HSPA13	-0.671884	6.10643	11.52	0.000688501	0.0279301							ZNF669	-0.899909	4.61217	9.95971	0.00160003	0.0649333							AC067945.3	0.364848	2.38047	2.78209	0.0953238	1
FGD3	-0.704336	6.04584	11.5195	0.00068871	0.0279301							SLC2A3	-0.94458	8.62921	9.95265	0.00160618	0.0651375							AC067957.1	2.1e-17	-2.96002	0	1	1
PPP4R4	4.46488	-0.0189605	11.5179	0.000689306	0.0279348							MVP	0.620559	6.08496	9.94316	0.00161448	0.0654285							AC068014.1	2.1e-17	-2.96002	0	1	1
ZNF141	-0.773086	5.70129	11.5066	0.000693482	0.0280846							RBPMS	3.55623	3.37005	9.93914	0.00161802	0.0654832							AC068014.2	-0.188062	-2.73821	0.0154368	0.901121	1
DDX54	-0.667345	6.81809	11.5046	0.000694227	0.0280952							C15orf52	1.99083	1.67045	9.93907	0.00161808	0.0654832							AC068020.1	2.13966	-2.73769	1.51689	0.21809	1
OSBPL8	-0.788589	7.61631	11.4983	0.000696583	0.028171							ARNTL2	2.12868	1.81093	9.93343	0.00162304	0.0655977							AC068039.1	-0.804598	-1.9664	0.238316	0.625425	1
SLC2A1	-0.708876	7.80927	11.4734	0.000705993	0.0285177							AL133493.2	3.12299	0.951393	9.9333	0.00162315	0.0655977							AC068042.1	-1.15691	-1.68936	1.1657	0.280286	1
MORF4L2	-0.604017	6.7629	11.4727	0.000706247	0.0285177							C1orf186	1.67603	2.61521	9.93126	0.00162495	0.0656249							AC068044.1	2.1e-17	-2.96002	0	1	1
AP002414.1	5.82893	-1.55413	11.4718	0.000706621	0.0285177							PNPLA8	-0.567089	6.87647	9.92044	0.00163453	0.0659661							AC068058.1	2.1e-17	-2.96002	0	1	1
RP11-549L6.3	-6.00035	-1.47636	11.4684	0.000707903	0.0285496							DGKE	0.98091	5.254	9.91694	0.00163764	0.0660154							AC068062.1	2.1e-17	-2.96002	0	1	1
RABGGTA	0.854046	5.02684	11.4462	0.000716418	0.0288731							MTFP1	3.04671	0.912222	9.91652	0.00163802	0.0660154							AC068134.10	0.427538	-0.714006	0.315404	0.574383	1
AKAP12	-2.13711	2.49229	11.4267	0.000723944	0.0291562							AGAP3	1.93658	3.5525	9.89751	0.00165502	0.0666546							AC068135.1	2.1e-17	-2.96002	0	1	1
LRRC41	-0.736022	5.88535	11.4234	0.000725239	0.0291882							PITPNA	0.691948	6.17042	9.89163	0.00166032	0.0667757							AC068137.13	0.276235	4.05106	2.20466	0.137594	1
ZNF229	-2.12277	1.91284	11.4184	0.000727213	0.0292475							GAS6	2.04529	3.18978	9.89092	0.00166096	0.0667757							AC068279.1	2.1e-17	-2.96002	0	1	1
ISL2	3.90582	-0.458766	11.4048	0.000732527	0.0294409							BMP3	-3.7758	0.0310361	9.89037	0.00166146	0.0667757							AC068279.2	2.1e-17	-2.96002	0	1	1
FAM222B	0.740161	5.60341	11.3972	0.000735568	0.0295428							MOAP1	-0.604944	6.6536	9.88	0.00167085	0.0671068							AC068279.3	2.1e-17	-2.96002	0	1	1
ADARB2	-3.07483	0.28039	11.3897	0.000738539	0.0296417							TNRC6C	-0.644129	5.97323	9.87726	0.00167334	0.0671604							AC068287.1	2.1e-17	-2.96002	0	1	1
EIF4ENIF1	0.785945	5.42135	11.3832	0.00074113	0.0297252							ZNF426	-0.849947	5.08309	9.86364	0.00168577	0.0676128							AC068292.1	2.1e-17	-2.96002	0	1	1
HTRA4	-2.47272	1.52033	11.3749	0.000744422	0.0298367							KIF13B	-0.684235	5.83599	9.85699	0.00169188	0.0678111							AC068491.3	0.309217	2.24713	1.94149	0.163507	1
RP11-470B22.1	4.95315	0.684333	11.3688	0.000746883	0.0299148							FTH1	-1.42221	9.12016	9.85537	0.00169336	0.0678241							AC068506.1	2.1e-17	-2.96002	0	1	1
AC002480.5	-2.67227	1.00921	11.3482	0.000755202	0.0302171							EMP1	-3.38631	0.60235	9.83493	0.00171229	0.0685086							AC068522.4	1.48478	-0.972505	1.5496	0.213194	1
C14orf132	-4.00432	-0.723215	11.3476	0.000755465	0.0302171							NRGN	-4.46803	-0.549982	9.83438	0.0017128	0.0685086							AC068533.1	2.1e-17	-2.96002	0	1	1
C9orf72	-0.821081	6.68201	11.3296	0.000762819	0.0304903							HSD17B4	-0.96601	4.29775	9.83069	0.00171624	0.068599							AC068533.7	2.1e-17	-2.96002	0	1	1
DUSP22	0.644277	6.17439	11.3271	0.000763846	0.0305104							RP11-567P19.1	-2.63052	1.29114	9.82576	0.00172085	0.068736							AC068538.2	-0.0276259	1.73847	0.00788505	0.929243	1
WDR45	-0.699939	5.75355	11.3254	0.00076455	0.0305176							HOXA10	6.01176	-1.23371	9.82416	0.00172234	0.0687487							AC068570.1	2.1e-17	-2.96002	0	1	1
IL10RA	0.957206	8.35756	11.3238	0.000765207	0.030523							NPTX1	-2.79072	1.04051	9.82146	0.00172487	0.0688025							AC068580.1	2.1e-17	-2.96002	0	1	1
STEAP3	2.88447	0.674947	11.3174	0.000767833	0.0306068							NGDN	-0.538986	6.71396	9.82003	0.00172622	0.0688091							AC068587.1	2.1e-17	-2.96002	0	1	1
STK38L	0.730528	5.70904	11.2993	0.000775382	0.0308866							MPC2	-0.920438	4.64272	9.81655	0.00172948	0.0688923							AC068587.2	-3.64225	-2.54138	4.04151	0.044394	1
RRAGD	1.78311	3.10285	11.2914	0.000778667	0.0309963							TFRC	0.704134	7.90879	9.80687	0.00173861	0.0691868							AC068620.1	1.97371	-2.02664	1.54674	0.213617	1
AC116614.1	-5.81038	-1.6683	11.2879	0.000780128	0.0310333							SGK3	-1.89282	1.96465	9.8062	0.00173925	0.0691868							AC068641.1	0.0281289	0.933722	0.00420893	0.948273	1
AKAP11	0.645291	7.32104	11.2755	0.000785352	0.0312198							FCRL2	-0.772629	7.07025	9.80391	0.00174141	0.0692256							AC068643.1	-0.705566	-2.63972	0.175305	0.675439	1
ETS2	-1.70748	2.38498	11.2704	0.000787541	0.0312854							MAPK8IP1	-1.4522	3.58768	9.78006	0.00176415	0.0700816							AC068657.2	0.861669	-0.170622	1.35884	0.243739	1
RPS15AP1	0.697249	6.90104	11.2689	0.000788179	0.0312895							UTRN	-1.01739	9.02125	9.75837	0.00178508	0.070865							AC068669.1	-0.156295	-1.63566	0.0141329	0.905369	1
ARFGAP3	-0.860142	5.16322	11.2643	0.000790104	0.0313445							RP11-302F12.10	4.46477	0.914536	9.7558	0.00178758	0.0709157							AC068704.1	2.1e-17	-2.96002	0	1	1
GLRA3	4.63774	-0.686923	11.251	0.000795817	0.0315498							MORC3	-0.536636	6.89907	9.75388	0.00178945	0.0709417							AC068706.1	2.1e-17	-2.96002	0	1	1
ENPP1	-2.70063	1.15656	11.2453	0.00079824	0.0316243							ADPRH	1.00375	4.60659	9.74809	0.00179509	0.0711169							AC068706.2	2.1e-17	-2.96002	0	1	1
YPEL2	-1.22274	5.71238	11.2253	0.000806904	0.0319459							CD96	2.22093	4.36233	9.74592	0.00179721	0.0711528							AC068718.2	2.1e-17	-2.96002	0	1	1
RAB11FIP4	-0.677128	6.16173	11.2116	0.00081287	0.0321602							RNF41	-0.796868	6.51465	9.74067	0.00180236	0.071308							AC068754.1	2.1e-17	-2.96002	0	1	1
JUNB	-1.3742	10.6725	11.2063	0.000815179	0.0322297							ARHGAP25	0.96404	8.73851	9.73917	0.00180383	0.0713178							AC068831.11	2.1e-17	-2.96002	0	1	1
RP11-167N4.2	-2.72514	3.07436	11.2018	0.00081718	0.0322869							ACD	-0.941881	4.31269	9.72602	0.00181677	0.071781							AC068831.12	2.1e-17	-2.96002	0	1	1
RP11-439C15.5	-6.09166	-1.45705	11.1977	0.000818968	0.0323356							DDX47	-0.675763	5.74261	9.72441	0.00181837	0.0717955							AC068831.17	-2.40547	-2.73873	1.992	0.158132	1
SERF2	-0.764814	6.61407	11.1919	0.000821545	0.0323945							HMGCS1	-0.607038	6.25273	9.71926	0.00182347	0.0719481							AC068896.1	0.334444	-1.73906	0.0577444	0.810097	1
FAM84B	-1.17287	4.07804	11.1919	0.00082157	0.0323945							C1orf147	5.00294	0.411263	9.71372	0.00182897	0.0720893							AC068946.1	0.328964	-1.10618	0.100378	0.751376	1
AC073333.8	6.40225	-1.25783	11.1785	0.000827487	0.0326058							PLXNA2	-1.42196	3.06203	9.71317	0.00182952	0.0720893							AC068987.1	2.1e-17	-2.96002	0	1	1
GIMAP8	3.44656	0.772372	11.1753	0.000828918	0.0326401							RP11-758M2.1	7.03708	-0.458599	9.71134	0.00183135	0.0721126							AC069067.1	2.1e-17	-2.96002	0	1	1
RP4-714D9.4	6.12331	-1.38245	11.1692	0.000831685	0.032727							DNAJB2	-0.583955	7.26036	9.70263	0.00184004	0.0723613							AC069082.1	2.1e-17	-2.96002	0	1	1
PLAC4	4.09681	2.61808	11.1649	0.000833578	0.0327794							RP11-142C4.6	-1.74842	2.06003	9.70253	0.00184015	0.0723613							AC069154.4	-0.20163	-2.02724	0.0144354	0.904366	1
ARHGEF10	-2.02526	1.67478	11.1484	0.000841049	0.0330509							ABCD4	-0.704521	5.75529	9.69856	0.00184413	0.072465							AC069157.1	2.1e-17	-2.96002	0	1	1
ELL3	-2.58058	1.17508	11.1431	0.000843428	0.033122							STK32B	-6.09661	-0.912618	9.69742	0.00184527	0.072465							AC069200.1	-1.06982	-1.54648	0.734288	0.391497	1
MRO	-6.30276	-1.14923	11.1413	0.000844248	0.0331319							CNTNAP2	-1.12071	4.18851	9.69335	0.00184936	0.0725769							AC069213.4	0.706754	-0.42738	1.05746	0.303795	1
RGCC	-0.869886	4.83692	11.1394	0.00084512	0.0331438							RNF122	-0.994062	4.11065	9.68845	0.0018543	0.0727187							AC069227.1	2.1e-17	-2.96002	0	1	1
NAP1L4P1	1.14199	3.73419	11.1356	0.000846847	0.0331892							CNTLN	4.43327	-0.619658	9.68729	0.00185547	0.0727187							AC069240.1	2.1e-17	-2.96002	0	1	1
EBLN3	-0.754056	8.23059	11.1204	0.000853821	0.0334401							PEA15	0.581867	6.93068	9.68376	0.00185904	0.0728096							AC069243.1	2.1e-17	-2.96002	0	1	1
TAS1R3	1.68851	2.59441	11.1102	0.000858524	0.0335981							NRCAM	2.60209	0.891219	9.66678	0.0018763	0.0734364							AC069257.6	-2.03589	-2.45686	1.82126	0.177163	1
C1orf216	2.53615	1.13281	11.1092	0.000859007	0.0335981							NBPF13P	-2.19657	1.64699	9.65095	0.00189254	0.0740224							AC069276.1	2.1e-17	-2.96002	0	1	1
NTRK2	5.87705	-1.63789	11.1064	0.000860309	0.0336264							FKBP14	1.38084	3.03571	9.64848	0.00189508	0.074072							AC069280.1	2.1e-17	-2.96002	0	1	1
CA5B	-0.991384	4.26368	11.1033	0.000861738	0.0336374							B3GAT1	6.24975	-1.21963	9.64177	0.00190201	0.0742932							AC069282.6	-0.239583	1.4293	0.520668	0.470557	1
CTB-12A17.2	-2.12666	1.45624	11.1033	0.000861744	0.0336374							ACAP3	0.848369	5.9177	9.62162	0.001923	0.075062							AC069285.1	2.1e-17	-2.96002	0	1	1
JDP2	1.67822	2.71014	11.1003	0.000863126	0.0336689							RP11-192H23.6	-6.87461	-0.653879	9.61933	0.0019254	0.075062							AC069286.1	2.1e-17	-2.96002	0	1	1
ELL	-0.694808	6.13841	11.0878	0.000868954	0.0338735							CTB-12A17.2	-2.07106	1.49682	9.61918	0.00192556	0.075062							AC069287.1	2.1e-17	-2.96002	0	1	1
LTK	1.99931	2.10109	11.0863	0.000869664	0.0338786							VPS41	-0.783381	5.58318	9.59675	0.00194922	0.0759336							AC069294.1	2.37781	-2.73708	1.7974	0.180027	1
BMP3	-4.16142	-0.033497	11.0826	0.000871396	0.0339234							TCL1B	-6.00265	-1.19303	9.58963	0.0019568	0.0761779							AC069303.1	1.49931	-2.84458	0.858025	0.354292	1
CPT1A	0.775505	5.27687	11.0798	0.000872735	0.0339528							PSIP1	0.724139	6.21531	9.58839	0.00195811	0.0761784							AC069368.3	1.66415	-1.96482	1.22907	0.267588	1
ITGB3	-2.30308	2.40365	11.07	0.00087738	0.0340973							SOX9	6.39733	-0.721262	9.58024	0.00196682	0.0764595							AC069547.1	2.1e-17	-2.96002	0	1	1
TP73	3.16484	0.573188	11.0694	0.000877619	0.0340973							EIF4ENIF1	0.794681	5.45064	9.57918	0.00196796	0.0764595							AC069547.2	0.44599	1.32426	1.49381	0.221626	1
TEC	1.23492	3.58019	11.0661	0.000879227	0.0341371							AC092171.4	3.88201	1.10702	9.57237	0.00197527	0.0766924							AC072031.1	2.76496	-1.9662	2.09119	0.148151	1
ANKRD33B-AS1	4.18185	1.49347	11.0592	0.000882475	0.0342404							TSPAN32	-1.1754	3.77799	9.56106	0.00198748	0.0770939							AC072052.7	0.081019	-2.29554	0.00233897	0.961427	1
RARA	-0.921118	8.50199	11.0518	0.000886015	0.0343549							hsa-mir-4537	-2.80453	0.676211	9.55973	0.00198892	0.0770939							AC072061.2	2.1e-17	-2.96002	0	1	1
ANKRD26P3	6.14707	-1.44758	11.0496	0.000887055	0.0343723							PRED60	6.39197	-1.10036	9.55913	0.00198958	0.0770939							AC073052.1	0.06582	2.50713	0.0877696	0.767032	1
WHAMM	-0.816017	8.03132	11.0445	0.000889495	0.034444							STX1B	2.43437	1.01837	9.54934	0.00200022	0.0774546							AC073055.2	0.451653	-1.50148	0.137627	0.710652	1
RP11-74K11.2	5.16104	-0.716741	10.9661	0.000927925	0.0359083							GCOM1	-3.69244	0.484318	9.53707	0.00201363	0.0779224							AC073063.1	2.1e-17	-2.96002	0	1	1
AMPD3	0.738018	6.32329	10.9532	0.000934443	0.0361366							PPP1R11	-0.737616	5.39175	9.53263	0.00201851	0.0780592							AC073063.10	0.120994	2.64147	0.384144	0.535394	1
RNU1-106P	4.56785	-0.44082	10.9404	0.000940907	0.0363556							OSGIN2	0.850955	4.90211	9.52752	0.00202413	0.0782249							AC073065.3	2.1e-17	-2.96002	0	1	1
MYBL2	-1.03229	5.0004	10.9395	0.000941354	0.0363556							RP4-742C19.13	2.90373	2.98358	9.52275	0.00202941	0.0783767							AC073069.2	-0.465063	-1.31004	0.137674	0.710604	1
NAV2-AS5	6.14179	-1.43743	10.9378	0.000942241	0.0363657							RP11-1151B14.4	-6.89989	-0.6088	9.52112	0.00203121	0.0783943							AC073072.6	2.1e-17	-2.96002	0	1	1
DAPK2	2.41533	2.33509	10.9334	0.000944475	0.0364279							KCP	2.55614	1.50058	9.50576	0.00204828	0.079001							AC073072.7	1.31514	-2.29928	0.401864	0.526128	1
EHD1	1.02443	7.7256	10.9232	0.000949659	0.0366036							ULK1	-0.716498	6.73192	9.50236	0.00205208	0.0790585							AC073089.1	-1.05543	-2.63827	0.431276	0.511363	1
USP48	0.644113	7.11991	10.9206	0.000951026	0.036626							DIO3OS	-6.00916	-1.23559	9.50036	0.00205431	0.0790585							AC073091.2	2.1e-17	-2.96002	0	1	1
RASA2	-0.616545	6.56151	10.9196	0.000951497	0.036626							ST3GAL2	-0.78921	5.0453	9.49987	0.00205486	0.0790585							AC073109.2	-0.0120901	0.929459	0.00107701	0.97382	1
IRAK2	0.776498	5.48281	10.9181	0.000952294	0.0366326							HBP1	-0.692267	7.77184	9.49958	0.00205519	0.0790585							AC073127.1	2.1e-17	-2.96002	0	1	1
CDHR3	-3.31075	0.177237	10.9085	0.00095724	0.0367776							RP11-134D3.2	6.89693	-0.691397	9.49479	0.00206056	0.0792127							AC073136.1	2.1e-17	-2.96002	0	1	1
MIR151B	5.96205	-1.58018	10.9083	0.000957326	0.0367776							PPP1R10	-0.696007	7.53504	9.48718	0.00206913	0.0794897							AC073143.1	2.1e-17	-2.96002	0	1	1
NACA3P	0.687603	5.82697	10.9042	0.000959464	0.0368354							AC002480.5	-2.52897	1.08657	9.47214	0.00208616	0.0800914							AC073150.6	0.678325	-1.16015	0.458829	0.498172	1
FAM170B-AS1	6.4245	-1.23449	10.9028	0.000960191	0.0368391							VGLL4	1.25443	4.41402	9.46076	0.00209914	0.0805365							AC073188.1	2.1e-17	-2.96002	0	1	1
DGKD	-1.0092	9.40581	10.9004	0.000961439	0.0368628							LGMN	1.28751	4.55666	9.45929	0.00210082	0.0805481							AC073215.1	0.865989	-2.29784	0.436717	0.508711	1
VCL	0.988516	5.26046	10.8983	0.000962507	0.0368795							TGFBR2	-0.752264	8.08534	9.45321	0.0021078	0.0807625							AC073255.1	2.1e-17	-2.96002	0	1	1
CCNA1	-4.38265	0.0134646	10.8966	0.000963411	0.0368898							KIAA1683	-0.718845	7.93493	9.44456	0.00211777	0.0810911							AC073264.10	2.1e-17	-2.96002	0	1	1
EPB41L4A	1.53216	2.84955	10.894	0.00096474	0.0369165							ADCY10P1	-0.978934	4.37537	9.43327	0.00213083	0.081538							AC073264.6	1.49931	-2.84458	0.858025	0.354292	1
IGF2R	-0.607077	7.10869	10.8899	0.00096689	0.0369745							MTHFR	-0.567284	6.67788	9.42614	0.00213914	0.081802							AC073310.4	-0.904327	-0.460244	1.47443	0.224649	1
RP11-382A20.3	-2.74352	2.33284	10.8862	0.000968842	0.0370249							RP1-151F17.1	2.34131	1.1602	9.4129	0.00215464	0.0823387							AC073320.1	2.1e-17	-2.96002	0	1	1
OSTN	5.10365	-0.889706	10.8847	0.000969629	0.0370285							FAM167A	1.02261	4.29742	9.41175	0.00215599	0.0823387							AC073325.2	2.1e-17	-2.96002	0	1	1
TLE3	-0.776557	8.01913	10.8836	0.000970207	0.0370285							PINK1	-1.23141	3.41711	9.40371	0.00216547	0.0826298							AC073333.1	2.1e-17	-2.96002	0	1	1
TSPAN33	-0.633363	6.98248	10.8801	0.000972033	0.0370739							MOV10	-0.861772	4.79238	9.40288	0.00216645	0.0826298							AC073343.2	2.1e-17	-2.96002	0	1	1
HIST3H2A	2.17509	1.66432	10.8559	0.000984804	0.0375365							TMEM181	0.93654	4.44879	9.39879	0.00217128	0.0827599							AC073387.2	2.1e-17	-2.96002	0	1	1
ERO1B	-0.77009	5.32292	10.8401	0.000993259	0.037834							ACSL1	0.685029	7.7314	9.37424	0.00220056	0.083821							AC073410.1	-0.378559	-0.742113	0.322417	0.570158	1
TBC1D25	-0.687751	5.77555	10.8359	0.000995506	0.0378949							ADORA2A-AS1	2.27174	2.72329	9.36736	0.00220883	0.0840812							AC073415.2	0.255571	-1.84869	0.0492869	0.824309	1
CSF1	2.09747	4.17059	10.8335	0.000996786	0.0379188							JDP2	1.84393	2.81697	9.36457	0.0022122	0.0841543							AC073416.1	2.1e-17	-2.96002	0	1	1
ICAM2	-1.0576	4.14069	10.8235	0.00100218	0.0380993							RASA2	-0.537273	6.5992	9.35776	0.00222043	0.0844126							AC073464.11	2.1e-17	-2.96002	0	1	1
RNF138	-0.641862	6.51305	10.821	0.00100354	0.0381259							C11orf24	-0.972129	4.49783	9.35384	0.00222519	0.0845383							AC073464.4	2.1e-17	-2.96002	0	1	1
AP001062.7	-1.07411	3.84818	10.8105	0.00100925	0.0383181							MSC-AS1	3.95096	-0.417642	9.34468	0.00223634	0.0848709							AC073464.6	2.1e-17	-2.96002	0	1	1
RP4-784A16.2	6.23165	-1.38089	10.7971	0.00101657	0.0385707							AC010970.2	3.57888	6.25977	9.34426	0.00223685	0.0848709							AC073464.7	2.1e-17	-2.96002	0	1	1
LITAF	0.671659	7.33345	10.7765	0.00102795	0.0389772							IGLV3-1	-1.13647	3.61715	9.34065	0.00224126	0.0849827							AC073465.1	0.539948	-1.1526	0.420341	0.516767	1
RPS6KB1	-0.589177	6.77314	10.7689	0.0010322	0.0391129							SPATA18	-2.71989	0.803186	9.33423	0.00224913	0.0852257							AC073465.2	2.1e-17	-2.96002	0	1	1
LMNB2	0.87313	5.65092	10.7619	0.00103608	0.0392346							RPA3	-0.943914	4.27833	9.3317	0.00225223	0.085288							AC073465.3	-1.84558	-2.8439	1.29342	0.255419	1
CAMSAP3	2.09813	1.5209	10.7469	0.00104453	0.0395229							RP11-231I16.1	3.57859	1.0319	9.32911	0.00225542	0.0853534							AC073508.1	2.1e-17	-2.96002	0	1	1
RP11-829H16.3	2.19972	1.34261	10.7457	0.00104524	0.0395229							ACAP1	0.604845	7.40128	9.32456	0.00226103	0.08551							AC073528.1	2.1e-17	-2.96002	0	1	1
FAM53B	-0.692908	7.89133	10.7448	0.00104573	0.0395229							EPS8	2.18138	1.85502	9.31585	0.0022718	0.0858618							AC073551.1	2.1e-17	-2.96002	0	1	1
SAMD3	4.52369	-0.794748	10.7404	0.0010482	0.0395906							FAF2	-0.528598	6.66565	9.30514	0.00228512	0.0862554							AC073569.1	-1.1389	-1.3702	1.33563	0.247807	1
NBEAL2	0.718965	6.9269	10.7295	0.00105441	0.0397995							ICAM2	-1.11878	4.12932	9.30509	0.00228518	0.0862554							AC073587.1	2.1e-17	-2.96002	0	1	1
PRLR	6.29463	-1.32425	10.7222	0.0010586	0.0399317							RP11-322D14.1	4.50328	0.815807	9.30281	0.00228803	0.0863073							AC073597.1	2.1e-17	-2.96002	0	1	1
LZTS2	-0.878458	4.4418	10.7171	0.00106148	0.0400145							CXCL16	-0.777616	5.34209	9.29965	0.00229198	0.0864004							AC073610.5	2.1e-17	-2.96002	0	1	1
FLJ13224	2.34029	2.70465	10.7094	0.00106592	0.0401557							YPEL2	-0.979683	5.77331	9.28523	0.00231009	0.0870267							AC073621.2	2.1e-17	-2.96002	0	1	1
C15orf39	0.759086	5.98433	10.7063	0.00106769	0.0401965							UBE2G1	0.669004	6.86634	9.28255	0.00231348	0.0870982							AC073647.1	2.1e-17	-2.96002	0	1	1
TNK1	1.53009	2.63876	10.6916	0.00107623	0.0404919							SPON2	-1.93331	1.88516	9.27696	0.00232054	0.0872225							AC073648.1	2.1e-17	-2.96002	0	1	1
KBTBD2	-0.606251	7.20303	10.683	0.00108122	0.0406535							ZNF804A	2.48024	1.07102	9.27676	0.00232079	0.0872225							AC073657.1	-2.40547	-2.73873	1.992	0.158132	1
MTSS1	-0.843955	8.15946	10.6785	0.00108386	0.0407266							PGD	1.18326	4.31896	9.27639	0.00232127	0.0872225							AC073850.6	2.1e-17	-2.96002	0	1	1
TUBGCP5	0.808986	4.85225	10.6595	0.00109509	0.0411175							VAMP1	0.821255	5.44821	9.2699	0.0023295	0.0874754							AC073869.1	0.273171	0.770723	0.42297	0.515459	1
HHEX	-0.63903	7.31509	10.6585	0.00109568	0.0411175							KCNAB3	-1.32215	3.37814	9.26493	0.00233583	0.0876569							AC073869.2	1.8262	-2.84507	1.16318	0.280807	1
RPL37AP8	0.962336	6.1784	10.6572	0.00109646	0.0411205							RAP2C	-0.568792	7.3252	9.25808	0.00234458	0.0879286							AC073869.20	-0.651833	1.12704	3.15745	0.0755813	1
UBAC2	-0.812366	5.13884	10.6509	0.00110016	0.0412111							CAB39	0.593546	6.65072	9.25215	0.00235219	0.0881572							AC073900.4	2.1e-17	-2.96002	0	1	1
ZNF629	-1.26736	3.62773	10.6506	0.00110032	0.0412111							ANXA2	1.21514	4.53106	9.24929	0.00235587	0.0882385							AC073940.1	2.1e-17	-2.96002	0	1	1
SLAMF6	-0.985641	4.92999	10.6495	0.001101	0.0412111							SERF2	-0.709488	6.63188	9.23754	0.00237103	0.0887494							AC073973.1	2.1e-17	-2.96002	0	1	1
HCP5	0.635972	6.44282	10.6347	0.00110986	0.0415164							MLLT10	0.749016	5.20052	9.23464	0.00237479	0.0888329							AC073987.2	2.1e-17	-2.96002	0	1	1
C11orf24	-0.951423	4.50413	10.6317	0.00111165	0.0415563							ADCY1	3.72725	1.25625	9.22712	0.00238457	0.0891415							AC074019.2	-0.502188	-0.230712	0.537925	0.463294	1
UBALD1	-0.825363	5.12825	10.6277	0.00111406	0.0416197							PXDC1	2.10683	5.0357	9.21839	0.00239596	0.0895049							AC074035.1	2.1e-17	-2.96002	0	1	1
TIMMDC1	1.05146	4.589	10.6093	0.00112523	0.0420102							FUT10	1.98847	1.66584	9.21732	0.00239736	0.0895049							AC074051.1	2.1e-17	-2.96002	0	1	1
FMNL3	-0.656854	7.38881	10.608	0.00112602	0.0420128							DGKD	-1.1123	9.38353	9.20598	0.00241226	0.0900036							AC074091.1	2.1e-17	-2.96002	0	1	1
ANXA2P2	1.96798	2.87908	10.591	0.0011364	0.0423732							RIC3	0.616586	5.97531	9.20286	0.00241638	0.0900997							AC074117.13	0.90181	-1.89672	0.224932	0.635308	1
GLTSCR1	-0.756347	5.17039	10.5819	0.00114198	0.0425538							PXDNL	2.51711	0.796071	9.19719	0.00242387	0.0903213							AC074121.4	2.1e-17	-2.96002	0	1	1
SNX5	-0.597122	6.48115	10.5769	0.00114511	0.0426431							IGHV2-5	-1.60251	2.61874	9.19172	0.00243113	0.0905254							AC074129.1	2.1e-17	-2.96002	0	1	1
AC010468.2	5.96871	-1.44604	10.5704	0.00114913	0.0427659							DMD	-1.26232	4.08468	9.18961	0.00243392	0.0905254							AC074264.1	2.1e-17	-2.96002	0	1	1
SLC16A3	0.688546	5.83796	10.5663	0.00115171	0.0428343							PIK3R1	-0.653886	7.08421	9.18955	0.002434	0.0905254							AC074290.1	2.1e-17	-2.96002	0	1	1
PTK2	-0.691591	5.69644	10.5623	0.00115416	0.0428783							DAAM1	1.19214	4.56801	9.18602	0.00243871	0.0906426							AC074323.1	2.1e-17	-2.96002	0	1	1
RP11-289I10.2	1.20808	3.38162	10.562	0.00115436	0.0428783							ZNF521	-3.38259	1.32589	9.18198	0.00244409	0.0907849							AC074338.4	0.248331	-0.904368	0.108114	0.742301	1
IKBKE	1.05799	4.03174	10.5606	0.00115524	0.0428835							RP5-1028K7.2	-4.95342	-0.591425	9.17852	0.00244872	0.0908987							AC074338.5	2.1e-17	-2.96002	0	1	1
TUB	2.61319	2.7724	10.5592	0.00115609	0.0428879							AC019117.2	5.00733	-0.241363	9.17623	0.00245179	0.0909322							AC074367.1	1.29819	-0.972464	1.85453	0.173258	1
SNN	0.638544	7.26412	10.5552	0.0011586	0.0429538							FOXP1	-1.02249	9.106	9.17552	0.00245274	0.0909322							AC074375.1	1.79103	-2.08834	1.09292	0.295825	1
CD5	-2.08558	3.12912	10.5363	0.00117053	0.0433683							FAM134C	-0.580417	6.25285	9.16493	0.00246698	0.0914019							AC074389.1	2.1e-17	-2.96002	0	1	1
DMD	-1.46014	3.974	10.5288	0.0011753	0.0434806							SEMA7A	0.959972	8.66304	9.13048	0.00251386	0.0930529							AC074391.2	2.1e-17	-2.96002	0	1	1
SLC35G1	2.98101	0.186472	10.5285	0.00117545	0.0434806							MEGF11	3.25395	1.78531	9.12985	0.00251473	0.0930529							AC078785.1	-2.40547	-2.73873	1.992	0.158132	1
IL7	1.46162	2.99796	10.528	0.0011758	0.0434806							IL18BP	0.85594	4.76666	9.1263	0.0025196	0.0931742							AC078794.1	2.1e-17	-2.96002	0	1	1
ADAM22	1.94111	2.0173	10.5244	0.00117806	0.0435368							MAPK8	-0.576548	6.24935	9.11325	0.00253765	0.0937819							AC078816.1	1.8262	-2.84507	1.16318	0.280807	1
C18orf15	-3.07766	0.608671	10.5232	0.00117885	0.0435384							ZNF750	5.01057	0.427119	9.1111	0.00254063	0.0938328							AC078819.1	-0.907288	-2.2206	0.449422	0.50261	1
EXOC7	-0.775627	6.4509	10.5127	0.00118556	0.0437584							DLEU2	-0.90725	4.41699	9.10932	0.00254311	0.0938648							AC078828.1	2.1e-17	-2.96002	0	1	1
TYMP	0.863497	5.30014	10.4833	0.00120459	0.0444327							RP11-730K11.1	-1.69783	2.84103	9.10362	0.00255104	0.0940624							AC078851.2	2.1e-17	-2.96002	0	1	1
SIGIRR	0.851723	4.91282	10.4771	0.00120865	0.0445541							SELM	1.21583	3.52929	9.10316	0.00255169	0.0940624							AC078855.1	2.1e-17	-2.96002	0	1	1
IGHV1-58	-3.06133	0.0994972	10.4682	0.00121445	0.044714							CFLAR-AS1	3.0795	2.95481	9.09547	0.00256243	0.0943987							AC078864.1	2.57732	-2.73867	2.01611	0.155637	1
MAPK8	-0.649946	6.21442	10.4681	0.00121452	0.044714							EEF2K	0.814404	5.92162	9.0882	0.00257264	0.094697							AC078864.2	2.1e-17	-2.96002	0	1	1
C8orf89	-5.73299	-1.70301	10.4642	0.00121711	0.0447239							STX11	1.27555	4.50212	9.08739	0.00257377	0.094697							AC078881.1	2.1e-17	-2.96002	0	1	1
BNIP3P41	-5.73299	-1.70301	10.4642	0.00121713	0.0447239							GADD45G	-1.78774	2.17495	9.0847	0.00257757	0.0947769							AC078889.1	2.1e-17	-2.96002	0	1	1
AC104699.1	3.80299	0.115736	10.4639	0.00121729	0.0447239							USP49	0.865674	4.80181	9.08075	0.00258314	0.0949124							AC078899.1	0.232842	4.69416	2.95469	0.0856287	1
PTPN18	0.807798	4.82087	10.4631	0.00121785	0.0447239							SQLE	-0.594516	6.06247	9.07978	0.00258451	0.0949124							AC078899.3	-0.964703	-1.62913	0.798772	0.371461	1
KDM4B	-0.751512	8.30677	10.4242	0.00124372	0.0456449							PIK3R5	0.655419	7.35066	9.07849	0.00258633	0.0949195							AC078899.4	2.1e-17	-2.96002	0	1	1
GINS4	-1.55939	2.96591	10.4206	0.00124614	0.0457053							FGD3	-0.673596	6.06099	9.0759	0.00259001	0.0949336							AC078899.5	2.1e-17	-2.96002	0	1	1
INTS1	-0.690619	7.36208	10.4055	0.00125638	0.0460332							ZMYM6	-0.759254	5.39837	9.07468	0.00259174	0.0949336							AC078899.8	2.1e-17	-2.96002	0	1	1
RP4-778K6.1	0.684577	5.56709	10.4051	0.00125666	0.0460332							MID2	2.29921	1.1547	9.07372	0.00259309	0.0949336							AC078917.1	2.1e-17	-2.96002	0	1	1
IGKV3-11	-1.21853	3.4871	10.4032	0.00125794	0.0460511							CNR1	0.860847	4.98304	9.07362	0.00259323	0.0949336							AC078925.1	-0.793454	-1.78238	0.0544652	0.815468	1
ABHD14B	0.772116	5.20336	10.3934	0.00126463	0.0462669							TP53I13	-0.57261	6.72724	9.06915	0.00259959	0.0950537							AC078974.2	2.1e-17	-2.96002	0	1	1
HEATR6	-0.980475	4.38315	10.385	0.00127041	0.0464298							PTS	-0.843781	4.56244	9.06902	0.00259977	0.0950537							AC078988.1	2.1e-17	-2.96002	0	1	1
PIK3C2B	-0.597431	7.18321	10.3846	0.00127067	0.0464298							AC073333.8	6.16749	-1.14695	9.05882	0.00261431	0.0955254							AC078993.1	2.1e-17	-2.96002	0	1	1
CCNI2	3.70049	-0.247694	10.3711	0.00128004	0.0467331							AC087499.5	-1.6268	2.71494	9.05529	0.00261937	0.0956503							AC079005.1	2.1e-17	-2.96002	0	1	1
RP11-438F14.3	6.12922	-1.45003	10.37	0.00128082	0.0467331							GPCPD1	-0.55646	7.32691	9.04556	0.00263333	0.0961002							AC079080.1	2.1e-17	-2.96002	0	1	1
FRY	1.18177	3.68392	10.3692	0.00128138	0.0467331							PDZD2	4.3801	1.66696	9.04351	0.0026363	0.0961482							AC079112.1	2.1e-17	-2.96002	0	1	1
SLC16A6	1.49387	3.49202	10.3594	0.00128819	0.0469521							HPS5	-0.686748	6.14615	9.03917	0.00264256	0.0963162							AC079117.2	2.1e-17	-2.96002	0	1	1
NLRP1	-0.77113	8.36929	10.356	0.00129053	0.047008							IDI1	-0.709978	8.07352	9.0336	0.00265062	0.0965498							AC079117.3	2.1e-17	-2.96002	0	1	1
MEPCE	-0.579126	7.0291	10.354	0.00129196	0.0470306							CAMKK2	0.967378	4.05344	9.02723	0.00265987	0.0967978							AC079140.1	-1.52342	-2.15434	0.346577	0.556057	1
hsa-mir-4539	-2.37257	1.09665	10.3465	0.00129721	0.0471923							AC074286.1	3.77379	0.057004	9.02663	0.00266075	0.0967978							AC079150.2	2.1e-17	-2.96002	0	1	1
MAPK8IP1	-1.32495	3.59519	10.3423	0.00130017	0.0472707							TEC	1.22426	3.56744	9.02151	0.00266821	0.0970086							AC079199.2	0.372534	1.16697	0.945052	0.330982	1
LINC00852	1.18445	3.4792	10.3346	0.00130558	0.0474376							RP11-493L12.5	3.39829	0.433459	9.01154	0.0026828	0.0974784							AC079210.1	0.967164	1.34595	6.46904	0.010977	0.721695
CLN8	-0.905636	4.61049	10.333	0.00130675	0.0474506							GABBR1	-0.633748	7.30683	9.00174	0.00269722	0.0979138							AC079233.1	2.1e-17	-2.96002	0	1	1
ST6GALNAC3	-1.69358	2.45835	10.3213	0.00131507	0.0477231							S100Z	4.73677	-0.715039	9.00112	0.00269814	0.0979138							AC079235.1	2.1e-17	-2.96002	0	1	1
MANBA	-0.678144	7.207	10.3121	0.00132162	0.047905							RP11-552C15.1	-2.12079	1.3853	8.99046	0.00271393	0.0984254							AC079248.1	4.12354	-2.08636	4.5369	0.0331717	1
BCAT1	2.22077	3.37342	10.3119	0.00132173	0.047905							SHF	-1.34606	3.40498	8.97848	0.00273178	0.0990113							AC079250.1	0.497021	-0.366968	0.54806	0.459111	1
DMXL1	-0.725488	7.91665	10.3057	0.0013262	0.0480372							RP11-142L16.2	1.69112	2.82044	8.97216	0.00274124	0.0992923							AC079298.1	2.1e-17	-2.96002	0	1	1
STXBP6	5.85559	-1.65465	10.3037	0.00132767	0.048053							ATF3	-0.837447	4.86686	8.96598	0.00275053	0.0995604							AC079305.5	2.62271	-2.73788	2.18771	0.139116	1
C16orf45	3.27914	1.03229	10.3028	0.00132828	0.048053							ATP13A3	0.529365	6.8147	8.96497	0.00275205	0.0995604							AC079325.5	2.1e-17	-2.96002	0	1	1
VMP1	0.7784	5.71571	10.3003	0.0013301	0.0480889							RGCC	-0.864618	4.81508	8.96355	0.00275419	0.0995761							AC079325.6	2.1e-17	-2.96002	0	1	1
CALCOCO1	-0.660142	5.81331	10.2972	0.00133231	0.048139							DCBLD2	-2.34244	1.47325	8.962	0.00275652	0.0995986							AC079340.1	2.1e-17	-2.96002	0	1	1
TNIK	1.40957	3.59272	10.2935	0.00133499	0.0482059							VANGL1	4.24906	-0.189525	8.95205	0.00277159	0.100081							AC079354.2	-0.418828	-0.388488	0.56199	0.453459	1
AC006946.16	2.83851	0.846974	10.269	0.00135285	0.0488206							AMZ2P1	-0.870909	4.62327	8.94656	0.00277992	0.10032							AC079354.6	-0.491913	-1.21976	0.287622	0.591748	1
RPS4XP13	0.73214	5.36706	10.2585	0.00136059	0.0490695							FAM177B	-1.46749	2.9139	8.93217	0.00280191	0.101051							AC079395.1	2.1e-17	-2.96002	0	1	1
RPS26P21	2.01896	1.89853	10.2534	0.00136433	0.049174							RP11-340I6.8	-5.95156	-1.4033	8.91849	0.00282297	0.101747							AC079398.1	2.1e-17	-2.96002	0	1	1
RP11-528A10.1	5.82077	-1.44827	10.2427	0.00137227	0.0494069							AC108004.3	5.95535	-1.43836	8.91704	0.00282523	0.101766							AC079412.1	2.1e-17	-2.96002	0	1	1
HIST1H2BD	-0.833033	6.02687	10.2424	0.00137248	0.0494069							FBXO18	-0.696504	5.80382	8.91233	0.00283251	0.101965							AC079448.1	2.37781	-2.73708	1.7974	0.180027	1
RP11-557C18.4	5.66763	-1.75532	10.2362	0.0013771	0.0495425							YPEL4	-3.59772	0.551409	8.90881	0.00283799	0.102099							AC079467.1	2.1e-17	-2.96002	0	1	1
SVIL-AS1	2.36491	0.946018	10.2334	0.00137919	0.0495794							BIRC2	-0.530351	7.14808	8.8866	0.00287271	0.103285							AC079603.1	2.1e-17	-2.96002	0	1	1
CHPF2	-0.666974	5.90585	10.2326	0.00137983	0.0495794							RPS26P21	1.82859	1.85931	8.88257	0.00287906	0.103449							AC079741.2	0.846956	-2.08411	0.0862849	0.768954	1
SWAP70	0.84272	8.8701	10.2287	0.00138275	0.0496442							RHOH	-0.805914	8.43955	8.87552	0.00289021	0.103786							AC079753.1	2.1e-17	-2.96002	0	1	1
RMND5A	-0.66732	6.61041	10.2279	0.00138333	0.0496442							KRTAP5-1	3.69685	0.293682	8.85931	0.00291598	0.104647							AC079753.4	-0.0796755	-0.0642838	0.0170847	0.896006	1
RP11-778H2.1	5.90242	-1.43967	10.2203	0.00138901	0.0498174							RP11-470B22.1	4.86525	0.600936	8.85473	0.0029233	0.104845							AC079753.5	2.44935	-2.22486	2.6095	0.106225	1
HAGHL	1.07566	3.88698	10.2176	0.00139109	0.0498612							AATK	3.78352	0.0677126	8.84696	0.00293577	0.105227							AC079756.1	2.1e-17	-2.96002	0	1	1
RP11-314A20.1	0.711721	5.44566	10.2118	0.00139546	0.0499873							MEPCE	-0.551006	7.04675	8.84284	0.00294242	0.105401							AC079767.3	2.1e-17	-2.96002	0	1	1
HTR3A	1.06911	3.73983	10.2096	0.00139712	0.0500157							ANGPTL6	1.69675	2.19773	8.83757	0.00295091	0.10564							AC079772.1	2.1e-17	-2.96002	0	1	1
MLK7-AS1	4.41781	-0.318979	10.1982	0.00140575	0.0502689							AC007381.3	-2.91533	0.421794	8.82686	0.00296828	0.106142							AC079776.2	2.1e-17	-2.96002	0	1	1
AC087499.5	-1.69036	2.66398	10.198	0.00140591	0.0502689							WASF1	-1.66686	2.4863	8.8259	0.00296985	0.106142							AC079776.4	-0.186252	-2.3749	0.00640984	0.936188	1
LAMTOR5	-0.57794	6.60543	10.1958	0.00140762	0.050299							SFXN1	0.782231	4.9222	8.82557	0.00297039	0.106142							AC079776.6	2.1e-17	-2.96002	0	1	1
FKBP14	1.35734	3.05056	10.1941	0.0014089	0.050314							RABEP2	-0.640356	5.96069	8.81877	0.00298148	0.106473							AC079780.3	1.8262	-2.84507	1.16318	0.280807	1
HOXB2	-3.88528	-0.406628	10.1823	0.00141793	0.0506056							MAP3K7CL	1.83854	1.73591	8.81247	0.00299179	0.106776							AC079781.1	-1.65877	-2.08803	1.05651	0.304012	1
CD79A	-1.12976	9.96904	10.173	0.0014251	0.0508303							USP8	-0.632407	7.73536	8.8101	0.00299568	0.106849							AC079781.5	-3.28623	-2.63539	3.39814	0.0652702	1
BRPF1	-0.608283	6.45913	10.1684	0.00142871	0.0509279							CCDC62	-1.40924	2.78741	8.79917	0.00301367	0.107417							AC079781.7	-2.40547	-2.73873	1.992	0.158132	1
ARHGAP25	0.855664	8.66041	10.1652	0.0014312	0.0509853							TIMELESS	-0.759146	5.07227	8.7982	0.00301527	0.107417							AC079781.8	0.148475	-0.989853	0.00526447	0.942159	1
CD55	-0.905516	8.51658	10.1479	0.00144462	0.0514128							EXOC7	-0.709724	6.50284	8.79688	0.00301747	0.10743							AC079804.1	2.1e-17	-2.96002	0	1	1
AC017060.1	6.33495	-1.28197	10.1475	0.00144496	0.0514128							ZNF578	-2.2899	1.13794	8.78829	0.0030317	0.107784							AC079804.2	2.1e-17	-2.96002	0	1	1
ZNF772	-1.07463	3.82297	10.1297	0.00145898	0.0518716							TLR7	1.03051	4.28418	8.78684	0.00303412	0.107784							AC079807.1	0.00930932	-2.7387	2.87e-05	0.995727	1
MTUS2	2.92131	1.72313	10.1289	0.00145963	0.0518716							OLMALINC	-3.77552	-0.109464	8.78653	0.00303462	0.107784							AC079807.3	-0.642443	1.22069	3.28704	0.0698288	1
IGKV1-8	-2.56238	1.30405	10.1259	0.001462	0.0519243							CKAP2	-0.796935	5.16002	8.78633	0.00303496	0.107784							AC079809.2	1.8262	-2.84507	1.16318	0.280807	1
KNDC1	2.71693	0.559904	10.1217	0.00146537	0.0520122							ABCD2	3.1105	0.443814	8.78531	0.00303665	0.107784							AC079834.1	0.239459	-2.1523	0.0331291	0.855572	1
ADORA2A-AS1	2.21799	2.62491	10.1199	0.0014668	0.0520312							MYZAP	-3.51487	0.0710623	8.77498	0.0030539	0.108301							AC079834.2	4.4163	-2.08732	5.51781	0.0188238	0.900471
SLC35F2	0.920372	4.33607	10.1094	0.00147513	0.0522951							CUL2	-0.606337	6.2473	8.77435	0.00305495	0.108301							AC079922.2	-0.394974	-0.670643	0.291534	0.589239	1
PXDC1	2.09924	4.98776	10.1071	0.00147703	0.0523303							ENO3	1.07319	3.75318	8.74919	0.0030974	0.109739							AC079949.1	-0.727948	4.46954	3.2267	0.0724465	1
PCDHGB4	3.40185	0.145671	10.1031	0.0014802	0.0524109							HYI	1.75924	2.63827	8.74352	0.00310704	0.110014							AC079987.2	2.1e-17	-2.96002	0	1	1
KANK2	-2.43816	1.72318	10.1018	0.00148126	0.0524165							RB1	-0.536702	6.45212	8.73083	0.00312874	0.110715							AC080002.1	-2.03952	-2.84364	1.52025	0.217582	1
RALGAPA2	-0.701155	5.43414	10.0964	0.00148561	0.0525388							RABGGTA	0.790563	5.01092	8.72881	0.0031322	0.110755							AC080008.1	2.1e-17	-2.96002	0	1	1
QPCTL	-1.07952	3.83174	10.0912	0.00148976	0.0526537							C12orf57	-1.09538	5.11478	8.7278	0.00313395	0.110755							AC080032.1	2.1e-17	-2.96002	0	1	1
ALPL	1.52752	2.79964	10.0866	0.00149351	0.0527542							GYG1	0.923747	4.3335	8.72685	0.00313557	0.110755							AC080037.1	-0.158499	-2.3778	0.00208643	0.963567	1
LYN	-0.940548	9.35685	10.0841	0.00149551	0.0527929							ABRACL	-1.56223	2.35028	8.72076	0.00314607	0.111022							AC080080.1	2.1e-17	-2.96002	0	1	1
PON2	-1.69272	2.17556	10.0583	0.00151663	0.0535059							ZEB2	-0.72966	7.42704	8.72026	0.00314693	0.111022							AC080125.1	-0.169702	-0.272662	0.0503503	0.822455	1
SLC5A5	-4.42763	-0.921212	10.0415	0.00153049	0.0539622							SCD	-1.92736	1.69714	8.7122	0.00316087	0.111447							AC083760.1	2.1e-17	-2.96002	0	1	1
FXYD5	-0.664987	7.59489	10.0354	0.00153558	0.054109							BMP2K	-0.77183	6.60595	8.70366	0.00317572	0.111902							AC083810.1	2.1e-17	-2.96002	0	1	1
NIT2	0.72476	5.21146	10.0341	0.00153668	0.0541152							RALGDS	0.539598	7.10904	8.69398	0.00319263	0.112378							AC083811.1	2.1e-17	-2.96002	0	1	1
STX1B	2.38087	0.995109	10.0306	0.00153962	0.0541859							PSD	1.88125	4.16499	8.69314	0.00319411	0.112378							AC083822.2	-1.53304	-0.321852	5.42547	0.0198451	0.915588
CASP8	0.685933	7.39251	10.0292	0.00154076	0.0541934							AP001059.6	-1.51959	2.68441	8.69263	0.00319499	0.112378							AC083829.1	3.88287	-2.37671	4.62936	0.0314293	1
RAP1GAP2	0.775607	5.8543	10.0271	0.00154251	0.0542211							HOXB2	-4.62815	-0.377599	8.6878	0.00320348	0.112608							AC083855.5	1.83534	-0.698686	4.95044	0.026084	0.984017
PLIN2	1.06426	4.69145	10.0261	0.00154341	0.0542211							C6orf10	4.67787	0.0267343	8.68606	0.00320654	0.112648							AC083862.1	2.1e-17	-2.96002	0	1	1
MGAT5	-0.933908	8.98702	10.022	0.00154685	0.0543094							PARM1	0.849425	4.62726	8.68393	0.00321029	0.112712							AC083862.6	-0.533171	-0.382851	0.597898	0.439381	1
WDR86	-1.43597	2.90571	10.0117	0.00155545	0.0545783							RAVER2	2.05514	4.28601	8.67668	0.00322308	0.113093							AC083863.5	-0.768988	-2.63923	0.223164	0.636639	1
CHN2	3.85546	-0.650714	10.0094	0.00155739	0.0546136							SH3KBP1	0.510059	6.64779	8.67158	0.00323211	0.113341							AC083873.4	-1.03312	-0.359065	2.16412	0.141265	1
CNBD2	-1.9395	2.36106	10.0054	0.0015608	0.0547001							STX7	-0.609158	7.27033	8.66554	0.00324284	0.11365							AC083875.1	1.20197	-2.54709	0.497454	0.480621	1
AGPAT4-IT1	-2.65272	0.813595	10.0038	0.0015622	0.0547164							E2F7	2.80623	0.912811	8.65704	0.00325801	0.114112							AC083875.2	0.0117348	-1.85189	5.69e-05	0.993979	1
BMP8B	2.21715	2.43943	9.99043	0.00157355	0.055081							TMEM56	1.91825	2.21479	8.65508	0.0032615	0.114143							AC083899.1	1.3152	-2.29531	0.681672	0.409012	1
SOD2	-0.684924	7.10573	9.97735	0.00158478	0.0554406							LINC01268	3.07126	1.64124	8.65436	0.0032628	0.114143							AC083899.3	1.6532	-0.587861	2.55819	0.109724	1
ACTR3P3	3.24774	-0.534398	9.96131	0.00159864	0.0558921							PTPRM	4.0227	0.0768454	8.65009	0.00327046	0.114343							AC083906.1	2.1e-17	-2.96002	0	1	1
ABCD2	3.06016	0.33661	9.95752	0.00160194	0.0559738							C1orf115	1.28821	4.68279	8.64822	0.00327381	0.114391							AC083906.2	0.00930932	-2.7387	2.87e-05	0.995727	1
CCND3	-0.662304	5.9312	9.95119	0.00160745	0.0561329							E2F1	1.89125	1.69636	8.63786	0.00329248	0.114959							AC083908.1	2.1e-17	-2.96002	0	1	1
EGLN3	-6.4177	-0.99879	9.94875	0.00160958	0.056168							NOD2	2.12905	2.60952	8.63596	0.00329592	0.114959							AC083939.1	2.1e-17	-2.96002	0	1	1
ZMYM6	-0.709698	5.41842	9.94784	0.00161039	0.056168							PHAX	0.957654	4.7925	8.63593	0.00329596	0.114959							AC084010.1	-1.717	-2.8451	1.1483	0.283906	1
VEPH1	5.83668	-1.61398	9.94039	0.00161692	0.0563621							ZSWIM6	-0.632774	5.95031	8.62617	0.00331367	0.115486							AC084121.14	2.1e-17	-2.96002	0	1	1
SLC16A1-AS1	1.11963	3.49407	9.92669	0.001629	0.0567467							IFT20	-0.920635	4.17485	8.62542	0.00331504	0.115486							AC084121.17	2.1e-17	-2.96002	0	1	1
ZC3HAV1L	3.77722	-0.356956	9.92567	0.0016299	0.0567467							TRAC	1.75709	2.33012	8.61782	0.0033289	0.115893							AC084125.1	-1.717	-2.8451	1.1483	0.283906	1
TMEM163	2.44515	3.54734	9.92138	0.0016337	0.0568451							ILDR1	2.21195	1.97005	8.61683	0.0033307	0.115893							AC084125.2	1.6843	-2.84427	1.02873	0.310458	1
NCALD	5.72884	-1.73636	9.90881	0.00164489	0.057178							NUP58	-0.611207	7.65875	8.61415	0.00333561	0.115994							AC084125.3	2.1e-17	-2.96002	0	1	1
RP11-131H24.4	5.97228	-1.54905	9.90757	0.00164601	0.057178							RP11-84D1.1	2.01968	1.77072	8.61293	0.00333786	0.116004							AC084209.1	2.1e-17	-2.96002	0	1	1
RPS3P6	0.631296	6.27893	9.90734	0.00164621	0.057178							MPZL1	1.44807	3.25741	8.60808	0.00334675	0.116243							AC084219.2	2.1e-17	-2.96002	0	1	1
YPEL4	-3.24974	0.504482	9.89439	0.00165784	0.0575356							PPCS	-0.700178	5.52254	8.59853	0.00336434	0.116785							AC084262.1	2.1e-17	-2.96002	0	1	1
C1orf162	-0.913722	4.26781	9.89368	0.00165847	0.0575356							IGHV3-64	-2.91331	0.806233	8.59204	0.00337635	0.117132							AC084262.2	2.1e-17	-2.96002	0	1	1
NUBP1	-0.780265	5.02489	9.87942	0.00167137	0.0579486							RAB11FIP4	-0.572126	6.20381	8.58558	0.00338835	0.117435							AC084262.3	-1.717	-2.8451	1.1483	0.283906	1
ZNF266	-0.555586	6.83569	9.87787	0.00167279	0.0579631							ZDHHC14	1.07035	5.05011	8.58518	0.0033891	0.117435							AC084290.2	-0.396483	-1.59924	0.0952041	0.757663	1
RP11-526K21.2	5.85522	-1.62074	9.87468	0.00167569	0.0580291							DNAJB9	-0.710917	5.56136	8.58294	0.00339326	0.117509							AC084357.1	2.1e-17	-2.96002	0	1	1
RP11-81A1.8	6.26805	-1.32992	9.87219	0.00167796	0.0580434							KLF13	-0.831425	8.61004	8.57897	0.00340068	0.117696							AC084368.1	-0.228784	-2.14925	0.0187023	0.891223	1
CKAP2L	4.49146	-0.163232	9.87204	0.00167809	0.0580434							ZC2HC1A	1.63802	2.27485	8.57327	0.00341133	0.117977							AC084859.1	2.1e-17	-2.96002	0	1	1
MAP1B	4.49489	2.19911	9.86685	0.00168283	0.0581633							JUN	-1.38248	10.4338	8.57247	0.00341285	0.117977							AC084872.1	2.1e-17	-2.96002	0	1	1
PHTF2	0.614865	6.926	9.86607	0.00168355	0.0581633							BLOC1S2	-0.593851	6.24871	8.56778	0.00342165	0.118211							AC084882.1	2.1e-17	-2.96002	0	1	1
UBB	-0.763303	7.48051	9.86485	0.00168467	0.0581674							UNC119	0.67941	6.33113	8.55819	0.00343972	0.118765							AC087069.1	2.1e-17	-2.96002	0	1	1
MED30	-0.844013	4.4942	9.8614	0.00168783	0.058242							RPS6KB1	-0.513212	6.81295	8.55448	0.00344672	0.118936							AC087163.2	0.20679	1.03434	0.245974	0.619924	1
RP11-620J15.3	-1.69413	2.2525	9.85911	0.00168993	0.0582517							AL928742.1	3.88554	-0.319307	8.55264	0.00345022	0.118987							AC087163.3	2.1e-17	-2.96002	0	1	1
GUCY1B3	-5.98818	-1.39845	9.85892	0.00169011	0.0582517							OPRL1	1.55427	2.87427	8.55	0.00345522	0.119039							AC087203.1	2.1e-17	-2.96002	0	1	1
RP11-1102P22.2	-1.85731	1.95846	9.85274	0.00169579	0.0584131							RP11-876N24.5	1.77586	2.00691	8.54969	0.00345582	0.119039							AC087237.1	2.1e-17	-2.96002	0	1	1
TUBB	0.859376	6.03236	9.84856	0.00169965	0.0585115							PNMA5	3.4308	-0.344798	8.54732	0.00346032	0.119124							AC087239.1	0.0516208	0.925597	0.0130881	0.908918	1
RP11-566K11.7	-5.52644	-1.85881	9.84232	0.00170542	0.0586757							FAM126A	-0.742367	5.51839	8.54584	0.00346314	0.11915							AC087269.1	2.1e-17	-2.96002	0	1	1
CRB3	3.33148	0.263109	9.84093	0.00170671	0.0586852							PDE8A	-0.621872	5.86573	8.54281	0.00346889	0.119278							AC087269.2	2.1e-17	-2.96002	0	1	1
C12orf57	-1.02514	5.17487	9.80554	0.00173987	0.0597902							INPP4A	0.872706	4.22552	8.53986	0.00347452	0.119401							AC087433.1	2.1e-17	-2.96002	0	1	1
RAB3IL1	-4.48794	-1.41903	9.7981	0.00174692	0.0599973							EVA1C	3.53023	0.0834818	8.53849	0.00347715	0.119421							AC087477.1	2.1e-17	-2.96002	0	1	1
MYO10	-2.52919	1.32818	9.79513	0.00174974	0.0600588							MYH11	3.13207	4.30022	8.53686	0.00348026	0.119457							AC087499.4	2.1e-17	-2.96002	0	1	1
AL122127.3	-2.12758	1.26155	9.79366	0.00175114	0.0600714							HCP5	0.571967	6.41474	8.53342	0.00348684	0.119613							AC087499.5	-0.107177	1.68507	0.136023	0.712267	1
PLCL2	-0.566955	6.55024	9.79152	0.00175318	0.0601061							RP11-128B16.3	5.2248	-0.647963	8.52676	0.00349962	0.119981							AC087499.7	2.1e-17	-2.96002	0	1	1
MRPS26	-0.883595	4.83574	9.78984	0.00175479	0.0601258							MYO6	2.8454	1.95788	8.5186	0.00351535	0.120449							AC087499.8	2.1e-17	-2.96002	0	1	1
FAM65C	4.57033	3.97039	9.78391	0.00176046	0.0602718							HIST2H2BE	-0.796747	5.48491	8.51648	0.00351944	0.120519							AC087499.9	2.1e-17	-2.96002	0	1	1
PAPD7	0.628543	7.3559	9.78268	0.00176163	0.0602718							STX12	-0.654477	5.72814	8.51015	0.00353171	0.120868							AC087645.1	2.1e-17	-2.96002	0	1	1
SCD	-2.027	1.67232	9.78214	0.00176215	0.0602718							MGAT5	-0.944886	8.96441	8.49656	0.00355819	0.121615							AC087650.1	-0.540263	-1.95388	0.136576	0.711709	1
DCTD	0.70893	5.34936	9.7627	0.00178088	0.0608766							FBXO30	-0.714394	5.15528	8.4963	0.00355869	0.121615							AC087738.1	2.1e-17	-2.96002	0	1	1
PNMA1	-0.833317	5.16577	9.75918	0.00178429	0.060946							SIPA1	-0.852573	8.44797	8.49486	0.00356151	0.121615							AC087793.1	-1.5842	-2.22618	1.11081	0.291905	1
PCLO	3.93633	-0.0131908	9.75845	0.001785	0.060946							SLC27A3	1.60998	2.48424	8.49461	0.00356199	0.121615							AC087897.1	2.1e-17	-2.96002	0	1	1
MAP4K2	0.573985	6.88793	9.75405	0.00178928	0.0610566							ATG9B	-1.79921	2.10852	8.49267	0.0035658	0.121615							AC089999.1	2.1e-17	-2.96002	0	1	1
ENC1	-0.891365	5.29068	9.75136	0.0017919	0.0611101							REPS2	-1.48227	2.5219	8.49254	0.00356606	0.121615							AC090015.1	2.1e-17	-2.96002	0	1	1
IGHV3-73	-3.10495	0.586948	9.73378	0.00180912	0.0616612							RLF	-0.649457	7.63546	8.49066	0.00356975	0.12167							AC090018.1	-0.768988	-2.63923	0.223164	0.636639	1
STRBP	-0.632494	6.95806	9.72485	0.00181793	0.0619254							CHPT1	-0.633238	7.7067	8.48737	0.00357621	0.121795							AC090051.1	3.42562	-2.54658	3.5309	0.0602352	1
HLA-DOA	-0.566861	7.01873	9.72255	0.00182021	0.0619669							SARAF	-1.06128	9.39833	8.48614	0.00357863	0.121795							AC090079.1	2.1e-17	-2.96002	0	1	1
RP11-293M10.6	2.0548	1.26669	9.71375	0.00182894	0.0622278							CTD-2509G16.3	4.52279	-0.387043	8.4856	0.00357969	0.121795							AC090099.1	2.1e-17	-2.96002	0	1	1
QSOX2	-0.650988	7.61871	9.705	0.00183767	0.0624884							TAF1D	-0.643653	7.92034	8.48262	0.00358555	0.121897							AC090099.2	2.1e-17	-2.96002	0	1	1
SNTA1	1.40136	2.74051	9.70197	0.00184071	0.0625552							TFDP1	1.01167	4.42169	8.48196	0.00358685	0.121897							AC090103.1	2.1e-17	-2.96002	0	1	1
PIF1	4.85586	0.511918	9.69146	0.00185127	0.0628774							RP1-152L7.5	2.77202	0.640665	8.47033	0.00360986	0.122607							AC090133.1	2.1e-17	-2.96002	0	1	1
RP11-435O5.6	5.91245	-1.58606	9.67373	0.00186922	0.0633649							NCAPH	2.46808	0.754031	8.45094	0.00364855	0.123849							AC090150.1	2.1e-17	-2.96002	0	1	1
PPIL4	-0.568226	6.56654	9.67338	0.00186958	0.0633649							SERINC3	-0.547372	6.56014	8.4384	0.0036738	0.124591							AC090186.1	2.37781	-2.73708	1.7974	0.180027	1
RAVER2	2.16842	4.36835	9.67228	0.00187069	0.0633649							AGK	1.09956	4.41381	8.43796	0.00367468	0.124591							AC090206.1	2.1e-17	-2.96002	0	1	1
TRAC	1.97972	2.38396	9.67205	0.00187092	0.0633649							EIF1AXP2	6.19091	-1.17411	8.43486	0.00368094	0.124731							AC090283.3	2.1e-17	-2.96002	0	1	1
SMAGP	1.16316	3.8464	9.67192	0.00187106	0.0633649							NAP1L4P1	1.072	3.72523	8.42631	0.00369829	0.125246							AC090286.2	-0.176325	-0.157912	0.0946379	0.758362	1
NFE2L3	2.0583	4.90781	9.66349	0.00187967	0.0636195							MYOM2	-3.30115	1.13182	8.42322	0.0037046	0.125387							AC090324.1	2.1e-17	-2.96002	0	1	1
TIGD5	-0.979007	4.09942	9.64342	0.00190031	0.0642501							SRC	1.03295	4.50633	8.41905	0.00371309	0.125601							AC090340.1	2.1e-17	-2.96002	0	1	1
NACAD	-3.04697	-0.00913471	9.64324	0.0019005	0.0642501							C5orf51	-0.710153	5.44356	8.41433	0.00372275	0.125852							AC090349.1	2.1e-17	-2.96002	0	1	1
PARVG	-0.85703	7.54847	9.63982	0.00190404	0.0643195							AMPD3	0.637508	6.28015	8.41331	0.00372483	0.125852							AC090420.1	2.1e-17	-2.96002	0	1	1
RP11-1081K18.1	5.91157	-1.58606	9.63913	0.00190476	0.0643195							MCC	2.45488	2.65284	8.40947	0.00373272	0.126015							AC090425.1	2.1e-17	-2.96002	0	1	1
CCDC50	0.731344	8.4629	9.63703	0.00190694	0.0643308							STK11IP	-0.849516	4.7746	8.40886	0.00373397	0.126015							AC090427.1	0.829894	-2.22679	0.312745	0.576	1
PLEKHG2	1.14114	7.40326	9.63668	0.0019073	0.0643308							RNF103	-0.702903	7.06159	8.4055	0.00374087	0.126175							AC090453.1	-1.84558	-2.8439	1.29342	0.255419	1
PPM1D	-0.716393	5.24476	9.62984	0.00191441	0.0645334							NAP1L2	2.81325	0.556576	8.40323	0.00374556	0.12626							AC090505.5	1.49931	-2.84458	0.858025	0.354292	1
FADS2	-2.40249	2.43664	9.62428	0.00192022	0.0646917							ZNF280D	0.756387	5.19532	8.40211	0.00374785	0.126264							AC090519.1	1.8262	-2.84507	1.16318	0.280807	1
TP53I3	1.85656	1.88348	9.62222	0.00192238	0.064727							ABHD14B	0.731876	5.17103	8.39554	0.00376143	0.126649							AC090519.2	2.1e-17	-2.96002	0	1	1
ZC2HC1A	1.65933	2.29706	9.62109	0.00192355	0.0647292							NNMT	-4.47327	-0.676429	8.39323	0.00376621	0.126736							AC090519.3	-2.77668	-2.73728	2.66295	0.10271	1
[truncated: 56,584 more rows]

## Sheet: Figure 4d-f
Fig. 4 Transcriptome analysis in human NBCs and swMBCs.
[truncated: 82 more rows]

[truncated: 15 more sheets: Figure 5, Figure 6, Figure 7a-c, Figure 7d-f, Figure 8, Figure 9 a-c, Figure 9d-f, Figure 10, Supplementary Figure 1, Supplementary Figure 2, Supplementary Figure 3a,c,d, Supplementary Figure 3b, Supplementary Figure 4, Supplementary Figure 6, Supplementary Figure 7]
